# Supplementary material for: Pathobionts in the Vaginal Microbiota: Individual Participant Data Meta-Analysis of Three Sequencing Studies
Source: Front Cell Infect Microbiol. 2020 Apr 15;10:129. doi: 10.3389/fcimb.2020.00129 (PMC7174631; doi:10.3389/fcimb.2020.00129)
Supplement: Supplementary Material 1 — List of taxa identified in the three studies and classification into bacterial groups. [file Data_Sheet_1.XLSX]

## Sheet: Rwanda VMB Study
List of taxa	Classification	Minority taxon (<1% in all samples?)
Abiotrophia defectiva	BV	Yes
Actinobacillus genus	Pathobionts	Yes
Actinomyces family	BV	No
Actinomyces genus	BV	Yes
Actinomyces europaeus	BV	Yes
Actinomyces funkei	BV	Yes
Actinomyces neuii	BV	No
Actinomyces odontolyticus	BV	Yes
Actinomyces turicensis	BV	Yes
Actinomyces urogenitalis	BV	Yes
Aerococcus genus	BV	No
Aerococcus christensenii	BV	No
Aeromonas caviae/dhakensis/enteropelogenes/hydrophila/jandaei/taiwanensis/veronii	Pathobionts	Yes
Alistipes finegoldii/onderdonkii	BV	Yes
Alloiococcus genus	BV	Yes
Alloprevotella genus	BV	No
Alloprevotella rava	BV	No
Alloscardovia omnicolens	Other	Yes
Anaerococcus genus	BV	No
Anaerococcus hydrogenalis	BV	No
Anaerococcus lactolyticus	BV	No
Anaerococcus murdochii	BV	No
Anaerococcus obesiensis	BV	No
Anaerococcus prevotii	BV	Yes
Anaerococcus prevotii/tetradius	BV	No
Anaerococcus provenciensis	BV	No
Anaerococcus vaginalis	BV	No
Anaeroplasma genus	BV	Yes
Anaerostipes hadrus	BV	Yes
Anaerotruncus genus	BV	Yes
Anaerovibrio genus	BV	Yes
Arcanobacterium genus	BV	No
Asteroleplasma genus	BV	Yes
Atopobium genus	BV	No
Atopobium deltae	BV	Yes
Atopobium vaginae	BV	No
Bacillus altitudinis/amyloliquefaciens/firmus/licheniformis/mojavensis/subtilis/tequilensis/timonensis/velezensis	Other	Yes
Bacteroidetes phylum	BV	Yes
Bacteroides genus	BV	Yes
Bacteroidales_S24-7_group family	BV	No
Bacteroides caccae	BV	Yes
Bacteroides dorei/vulgatus	BV	Yes
Bacteroides fragilis	BV	No
Bacteroides fragilis/xylanisolvens	BV	Yes
Bacteroides pleibeius	BV	Yes
Bacteroides thetaiotaomicron	BV	Yes
Bacteroides uniformis	BV	Yes
Bacteroides vulgatus	BV	No
Betaproteobacteria class	Other	Yes
Bifidobacterium adolescentis/faecale/stercoris	Other	Yes
Bifidobacterium breve	Other	No
Bifidobacterium catenulatum/kashiwanohense/pseudocatenulatum	Other	No
Bifidobacterium kashiwanohense	Other	Yes
Bifidobacterium longum	Other	No
Blautia genus	BV	No
Blautia faecis	BV	Yes
Blautia obeum	BV	Yes
Blautia obeum/wexlerae	BV	Yes
Blautia stercoris	BV	Yes
Brevibacterium genus	Other	Yes
Brevibacerium luteolum	Other	Yes
Brevibacterium massiliense/ravenspurgense	Other	Yes
Brevibacterium paucivorans	Other	Yes
Brevundimonas albigilva/nasdae/vesicularis	Other	Yes
Bulleidia genus	BV	Yes
Butyricicoccus genus	BV	Yes
Butyrivibrio genus	BV	Yes
Butyrivibrio crossotus	BV	Yes
BVAB TM7	BV	No
BVAB1	BV	No
BVAB2	BV	No
Campylobacter genus	Pathobionts	No
Campylobacter hominis	Pathobionts	Yes
Campylobacter ureolyticum	Pathobionts	Yes
Caproiciproducens genus	BV	Yes
Carnobacteriaceae family	Other	Yes
Catenibacterium genus	BV	Yes
Catenibacterium mitsuokai	BV	Yes
Catonella morbi	BV	No
Chlamydia trachomatis	Pathobionts	Yes
Christensenellaceae_R-7_group genus	BV	Yes
Clostridiales order	BV	Yes
Clostridiales_vadinBB60_group family	BV	Yes
Clostridium_sensu_stricto_1 genus	BV	No
Clostridium celatum/disporicum	BV	Yes
Clostridium_sensu_stricto_1 perfringens/thermophilus	BV	Yes
Collinsella genus	BV	Yes
Collinsella aerofaciens	BV	No
Coprococcus genus	BV	Yes
Coprococcus_1 catus	BV	Yes
Coprococcus_2 eutactus	BV	Yes
Coprococcus_3 comes	BV	No
Coriobacteriaceae family	BV	Yes
Corynebacteriaceae family	Other	Yes
Corynebacterium genus	Other	Yes
Corynebacterium_1 genus	Other	No
Corynebacterium atypicum	Other	Yes
Corynebacterium glucuronolyticum	Other	No
Corynebacterium jeikeium	Other	Yes
Corynebacterium minutissimum/singulare	Other	Yes
Corynebacterium pyruviciproducens	Other	Yes
Corynebacterium_1 afermentans/coyleae	Other	Yes
Corynebacterium_1 amycolatum/jeikeium/urealyticum/vitaeruminis	Other	No
Corynebacterium_1 aurimucosum	Other	No
Corynebacterium_1 aurimucosum/minutissimum	Other	Yes
Corynebacterium_1 aurimucosum/pseudogenitalium/tuberculostearicum	Other	Yes
Corynebacterium_1 aurimucosum/simulans/striatum/xerosis	Other	Yes
Corynebacterium_1 aurimucosum/striatum	Other	Yes
Corynebacterium_1 coyleae	Other	Yes
Corynebacterium_1 freneyi/xerosis	Other	Yes
Corynebacterium_1 genitalium	Other	Yes
Corynebacterium_1 imitans	Other	Yes
Corynebacterium_1 minutissimum	Other	Yes
Corynebacterium_1 pseudogenitalium	Other	Yes
Corynebacterium_1 riegelii	Other	Yes
Corynebacterium_1 tuscaniense	Other	Yes
Corynebacterium_1 urealyticum	Other	Yes
Delftia acidovorans/lacustris/tsuruhatensis	Other	Yes
Dermabacter hominis	Other	Yes
Dermabacter hominis/vaginalis	Other	Yes
Dermabacter jinjuensis	Other	Yes
Desulfovibrio genus	BV	Yes
Dialister genus	BV	No
Dialister micraerophilus/microaerophilus	BV	No
Dialister propionicifaciens	BV	No
Dorea genus	BV	Yes
Dorea formicigenerans	BV	Yes
Dorea longicatena	BV	Yes
Enterobacter genus	Pathobionts	Yes
Enterococcus genus	Pathobionts	No
Enterococcus azikeevi/durans/faecalis/faecium/hirae/lactis/mundtii/raffinosus/ratti/rivorum/thailandicus/villorum	Pathobionts	No
Enterococcus durans/faecalis/faecium	Pathobionts	No
Enterococcus durans/faecium/phoeniculicola/thailandicus	Pathobionts	Yes
Enterococcus faecalis	Pathobionts	No
Enterococcus faecium	Pathobionts	No
Eremococcus genus	BV	Yes
Eremococcus colecola	BV	Yes
Erysipelotrichaceae family	BV	Yes
Erysipelotrichaceae_UCG-003 genus	BV	Yes
Erysipelatoclostridium ramosum	BV	Yes
Escherichia/Shigella genus	Pathobionts	No
Ezakiella genus	BV	No
Ezakiella peruensis	BV	Yes
Facklamia genus	BV	Yes
Facklamia hominis	BV	Yes
Facklamia languida	BV	Yes
Faecalibacterium genus	BV	No
Faecalibacterium cf./prausnitzii	BV	Yes
Faecalibacterium prausnitzii	BV	No
Family_XI family	Other	Yes
Family_XIII family	Other	Yes
Family_XIII_UCG-001 genus	Other	Yes
Fastidiosipila genus	BV	No
Fenollaria massiliensis strain DNF00604	BV	No
Filifactor genus	BV	Yes
Finegoldia genus	BV	No
Finegoldia magna	BV	No
Fusicatenibacter genus	BV	Yes
Fusicatenibacter saccharivorans	BV	Yes
Fusobacterium genus	BV	No
Fusobacterium equinum/gonidiaformans	BV	No
Fusobacterium nucleatum	BV	No
Gallicola genus	BV	Yes
Gammaproteobacteria class	Pathobionts	Yes
Gardnerella genus	BV	No
Gardnerella vaginalis	BV	No
Gastranaerophilales order	Other	Yes
Gemella genus	BV	No
Gemella asaccharolytica	BV	No
Gemella haemolysans/sanguinis/taiwanensis	BV	No
Gemella parahaemolysans	BV	No
Globicatella sanguinis	BV	Yes
Granulicatella genus	BV	No
Granulicatella adiacens/para-adiacens	BV	Yes
Granulicatella elegans	BV	No
Haemophilus genus	Pathobionts	No
Haemophilus haemolyticus	Pathobionts	Yes
Haemophilus haemolyticus/influenzae	Pathobionts	Yes
Haemophilus haemolyticus/influenzae/quentini	Pathobionts	Yes
Haemophilus influenzae/parainfluenzae	Pathobionts	Yes
Haemophilus parainfluenzae	Pathobionts	No
Helcobacillus genus	Other	Yes
Helcococcus genus	BV	Yes
Holdemanella genus	BV	Yes
Holdemanella biformis	BV	Yes
Howardella genus	BV	No
Intestinimonas genus	BV	Yes
Intestinibacter bartletti	BV	Yes
Janibacter genus	Other	Yes
Johnsonella genus	BV	Yes
Jonquetella anthropi	BV	Yes
Klebsiella granulomatis/oxytoca/pneumoniae/quasipneumoniae/variicola	Pathobionts	Yes
Klebsiella oxytoca/pneumoniae	Pathobionts	Yes
Klebsiella oxytoca/pneumoniae/variicola	Pathobionts	Yes
Kocuria marina	Other	Yes
Lachnoclostridium genus	BV	No
Lachnospiraceae family	BV	No
Lachnospiraceae_FCS020_group genus	BV	Yes
Lachnospiraceae_FE2018_group genus	BV	Yes
Lachnospiraceae_ND3007_group genus	BV	Yes
Lachnospiraceae_NK3A20_group genus	BV	Yes
Lachnospiraceae_NK4A136_group genus	BV	No
Lachnospiraceae_UCG-001 genus	BV	Yes
Lachnospiraceae_UCG-004 genus	BV	Yes
Lachnospiraceae_UCG-010 genus	BV	Yes
Lachnospira genus	BV	No
Lachnospira pectinoschiza	BV	Yes
Lactobacillus genus	Lactobacilli	No
Lactobacillus agilis	Lactobacilli	No
Lactobacillus coleohominis	Lactobacilli	No
Lactobacillus crispatus	Lactobacilli	No
Lactobacillus crispatus/acidophilus/casei/gallinarum	Lactobacilli	No
Lactobacillus crispatus/gallinarum/acidophilus/kitasatonis/ultunensis/helveticus/amylovorus/kefiranofaciens/hamsteri	Lactobacilli	No
Lactobacillus crispatus/gasseri/helveticus/johnsonii/kefiranofaciens	Lactobacilli	No
Lactobacillus delbrueckii	Lactobacilli	No
Lactobacillus faecis	Lactobacilli	Yes
Lactobacillus fermentum	Lactobacilli	Yes
Lactobacillus fermentum/curieae/delbrueckii/ingluviei/oris/plantarum	Lactobacilli	No
Lactobacillus fermentum/gasseri/reuteri/vaginalis	Lactobacilli	No
Lactobacillus fermentum/mucosae	Lactobacilli	No
Lactobacillus fornicalis/jensenii	Lactobacilli	No
Lactobacillus gasseri	Lactobacilli	No
Lactobacillus iatae/johnsonii/taiwanensis	Lactobacilli	No
Lactobacillus iners	Lactobacilli	No
Lactobacillus jensenii	Lactobacilli	No
Lactobacillus jensenii/fornicalis/psittaci	Lactobacilli	No
Lactobacillus johnsonii/prophage/taiwanensis	Lactobacilli	No
Lactobacillus johnsonii/taiwanensis/gasseri	Lactobacilli	No
Lactobacillus mucosae	Lactobacilli	Yes
Lactobacillus oris	Lactobacilli	No
Lactobacillus plantarum	Lactobacilli	No
Lactobacillus pontis	Lactobacilli	No
Lactobacillus reuteri	Lactobacilli	No
Lactobacillus ruminis	Lactobacilli	No
Lactobacillus saerimneri/sakei	Lactobacilli	Yes
Lactobacillus vaginalis	Lactobacilli	No
Lactobacillus vaginalis/reuteri	Lactobacilli	No
Lactococcus formosensis/garvieae/lactis	Other	Yes
Lawsonella genus	Other	Yes
Lawsonella clevelandensis	Other	No
Listeria innocua/ivanovii/marthii/monocytogenes/phage/seeligeri/welshimeri	Pathobionts	Yes
Mageeibacillus indolicus (formerly BVAB3)	BV	No
Marvinbryantia genus	BV	Yes
Megasphaera genus	BV	No
Micrococcaceae family	Other	Yes
Micrococcus alkanovora/aloeverae/antarcticus/endophyticus/indicus/luteus/yunnanensis	Other	Yes
Micrococcus aloeverae/luteus/lylae/yunnanensis	Other	Yes
Micrococcus lylae	Other	Yes
Mitsuokella genus	BV	No
Mobiluncus genus	BV	No
Mobiluncus curtisii	BV	No
Mobiluncus mulieris	BV	No
Moryella genus	BV	No
Moryella indoligenes	BV	No
Murdochiella genus	BV	Yes
Murdochiella asaccharolytica	BV	Yes
Mycoplasmataceae family	BV	No
Mycoplasma genus	BV	No
Mycoplasma genitalium	BV	Yes
Mycoplasma hominis	BV	Yes
Mycoplasma spermatophilum	BV	Yes
Negativicoccus genus	BV	Yes
Negativicoccus succinicivorans	BV	Yes
Neisseriaceae family	Pathobionts	Yes
Neisseria genus	Pathobionts	Yes
Neisseria cinerea/meningitidis	Pathobionts	Yes
Neisseria flava/lactamica/macacae/meningitidis/mucosa/perflava/sicca	Pathobionts	Yes
Neisseria flavescens	Pathobionts	Yes
Neisseria gonorrhoeae/meningitidis	Pathobionts	No
Neisseria mucosa	Pathobionts	Yes
Nesterenkonia lacusekhoensis	Other	Yes
Nosocomiicoccus genus	Other	Yes
Odoribacter splanchnicus	BV	Yes
Olsenella genus	BV	Yes
Paeniglutamicibacter genus	Other	Yes
Parabacteroides genus	BV	Yes
Parabacteroides distasonis	BV	Yes
Parabacteroides merdae	BV	Yes
Paraprevotella genus	BV	Yes
Parvimonas genus	BV	No
Parvimonas micra	BV	No
Peptococcus genus	BV	No
Peptococcus niger	BV	Yes
Peptoniphilus genus	BV	No
Peptoniphilus asaccharolyticus	BV	Yes
Peptoniphilus asaccharolyticus/grossensis/harei	BV	No
Peptoniphilus coxii	BV	No
Peptoniphilus duerdenii	BV	No
Peptoniphilus gorbachii/rhinitidis	BV	Yes
Peptoniphilus harei	BV	Yes
Peptoniphilus lacrimalis	BV	No
Peptoniphilus massiliensis	BV	Yes
Peptostreptococcaceae family	BV	No
Peptostreptococcus genus	BV	No
Peptostreptococcus anaerobius	BV	No
Phascolarctobacterium genus	BV	Yes
Phascolarctobacterium faecium	BV	Yes
Phascolarctobacterium succinatutens	BV	Yes
Porphyromonas genus	BV	No
Porphyromonas asaccharolytica	BV	Yes
Porphyromonas somerae	BV	Yes
Porphyromonas uenonis	BV	No
Prevotellaceae family	BV	Yes
Prevotellaceae_NK3B31_group genus	BV	Yes
Prevotellaceae_UCG-003 genus	BV	Yes
Prevotella genus	BV	No
Prevotella amnii	BV	No
Prevotella bergensis	BV	Yes
Prevotella bivia	BV	No
Prevotella bivia/denticola	BV	No
Prevotella buccalis	BV	No
Prevotella colorans	BV	Yes
Prevotella disiens	BV	No
Prevotella intermedia	BV	Yes
Prevotella melaninogenica	BV	No
Prevotella timonensis	BV	No
Prevotella_2 stercorea	BV	No
Prevotella_6 corporis	BV	No
Prevotella_9 copri	BV	No
Propionibacterium acnes/avium	Other	Yes
Propionimicrobium genus	Other	Yes
Propionimicrobium lymphophilum	Other	Yes
Proteobacteria phylum	Other	Yes
Pseudomonadaceae family	Pathobionts	Yes
Pyramidobacter genus	BV	Yes
Raoultella genus	Pathobionts	Yes
Raoultella ornithinolytica	Pathobionts	Yes
Raoultella ornithinolytica/planticola	Pathobionts	Yes
Rickettsiales_Incertae_Sedis family	Pathobionts	Yes
Rikenellaceae_RC9_gut_group genus	BV	No
Romboutsia genus	BV	Yes
Roseburia genus	BV	No
Roseburia faecis	BV	No
Roseburia intestinalis	BV	Yes
Roseburia inulinivorans	BV	Yes
Rothia genus	Other	Yes
Rothia mucilaginosa	Other	Yes
Ruminiclostridium genus	BV	Yes
Ruminococcaceae family	BV	Yes
Ruminococcaceae_UCG-002 genus	BV	No
Ruminococcaceae_UCG-003 genus	BV	Yes
Ruminococcaceae_UCG-005 genus	BV	Yes
Ruminococcaceae_UCG-010 genus	BV	Yes
Ruminococcaceae_UCG-013 genus	BV	Yes
Ruminococcaceae_UCG-014 genus	BV	No
Ruminococcaceae_NK4A214_group genus	BV	Yes
Ruminococcus genus	BV	No
Ruminococcaceae_UCG-002 bacterium	BV	Yes
Ruminococcus_2 bromii	BV	Yes
Saccharibacteria phylum	BV	No
Sarcina genus	BV	Yes
Senegalimassilia genus	BV	No
Senegalimassilia anaerobia	BV	Yes
Serratia entomophila/marcescens/nematodiphila	Pathobionts	Yes
Shuttleworthia genus	BV	Yes
Slackia exigua	BV	Yes
Slackia isofavoniconvertens	BV	Yes
Sneathia genus	BV	No
Sneathia amnii	BV	No
Sneathia amnii/sanguinegens	BV	No
Sneathia sanguinegens	BV	No
Solobacterium genus	BV	Yes
Solobacterium moorei	BV	Yes
Spirochaetaceae family	Pathobionts	Yes
SR1_(Absconditabacteria) phylum	BV	Yes
Staphylococcus genus	Pathobionts	Yes
Staphylococcus argenteus/aureus/equorum/phage/schweitzeri/simiae	Pathobionts	Yes
Staphylococcus aureus/capitis/caprae/epidermidis/haemolyticus/warneri	Pathobionts	No
Staphylococcus aureus/devriesei/epidermidis/haemolyticus	Pathobionts	No
Staphylococcus epidermidis	Pathobionts	Yes
Staphylococcus epidermidis/haemolyticus	Pathobionts	No
Staphylococcus epidermidis/haemolyticus/hominis	Pathobionts	No
Staphylococcus haemolyticus	Pathobionts	No
Staphylococcus haemolyticus/petrasii	Pathobionts	No
Staphylococcus hominis	Pathobionts	Yes
Stenotrophomonas maltophilia	Pathobionts	Yes
Stenotrophomonas maltophilia/rhizophila	Pathobionts	Yes
Streptococcus genus	Pathobionts	No
Streptococcus agalactiae/pyogenes	Pathobionts	No
Streptococcus alactolyticus/equinus/gallolyticus/macedonicus/pasteuri/pasteurianus	Pathobionts	No
Streptococcus anginosus/constellatus/intermedius	Pathobionts	Yes
Streptococcus anginosus/intermedius/sanguinis/suis	Pathobionts	No
Streptococcus anginosus/milleri	Pathobionts	No
Streptococcus australis/infantis/mitis/oralis/sanguinis	Pathobionts	Yes
Streptococcus dentisani/infantis/mitis/oligofermentans/oralis/pneumoniae/pseudopneumoniae/sanguinis/tigurinus	Pathobionts	No
Streptococcus equinus/infantarius/lutetiensis	Pathobionts	No
Streptococcus gordonii/mitis/oligofermentans/sanguinis	Pathobionts	Yes
Streptococcus mitis/parasanguinis	Pathobionts	No
Streptococcus oralis/parasanguinis/sanguinis	Pathobionts	No
Streptococcus pneumoniae	Pathobionts	Yes
Subdoligranulum genus	BV	No
Succinivibrio genus	Other	Yes
Sutterella genus	Other	No
Sutterella morbirenis/sanguinus	Other	Yes
Sutterella wadsworthensis	Other	Yes
Terrisporobacter genus	BV	Yes
Treponema_2 genus	Pathobionts	Yes
Trueperella bernardiae	BV	Yes
Tyzzerella_4 nexilis	BV	Yes
Ureaplasma genus	BV	No
Ureaplasma parvum/urealyticum	BV	No
Ureaplasma urealyticum	BV	No
VadinBE97 family	Other	Yes
Varibaculum genus	BV	Yes
Varibaculum cambriense	BV	Yes
Veillonellaceae family	BV	Yes
Veillonella genus	BV	No
Veillonella atypica	BV	Yes
Veillonella dispar	BV	No
Veillonella dispar/parvula	BV	Yes
Veillonella montpellierensis	BV	No
Veillonella parvula	BV	Yes
Veillonella parvula/rogosae	BV	Yes
Veillonella ratti/seminalis	BV	No
Veillonella rogosae	BV	Yes
Weissella cibaria/confusa/koreensis	BV	No
Zimmermannella genus	Other	Yes
Zimmermannella bifida	Other	Yes
EF+ BBW28	Other	No
EF+ LAW70	Lactobacilli	No
EF+ LBW63	Lactobacilli	No
EF+ LHW74	Lactobacilli	No
EF+ LPW21	Lactobacilli	No
EF+ LSW24	Lactobacilli	No
Gynophilus	Lactobacilli	No

## Sheet: HARP Study
List of taxa	Classification	Minority taxon (<1% in all samples?)
Acetobacteroides_0	BV-associated	Yes
Acidaminococcus_0	BV-associated	No
Acidimicrobiaceae_0	Other bacteria	No
Acidobacteria_Subgroup_6_0	Other bacteria	No
Acidovorax_temperans_0	Pathobionts	Yes
Acinetobacter_0	Pathobionts	Yes
Acinetobacter_1	Pathobionts	Yes
Acinetobacter_baumannii/calcoaceticus/nosocomialis/radioresistens_0	Pathobionts	Yes
Acinetobacter_johnsonii/junii/lwoffii_0	Pathobionts	No
Acinetobacter_parvus_0	Pathobionts	Yes
Actinobacteria_0	BV-associated	Yes
Actinobacteria_1	BV-associated	Yes
Actinobacteria_2	BV-associated	Yes
Actinobacteria_3	BV-associated	Yes
Actinomyces_0	BV-associated	No
Actinomyces_1	BV-associated	Yes
Actinomyces_2	BV-associated	Yes
Actinomyces_3	BV-associated	Yes
Actinomyces_4	BV-associated	Yes
Actinomyces_5	BV-associated	Yes
Actinomyces_6	BV-associated	Yes
Actinomyces_europaeus_0	BV-associated	Yes
Actinomyces_europaeus_1	BV-associated	Yes
Actinomyces_funkei_0	BV-associated	Yes
Actinomyces_neuii_0	BV-associated	No
Actinomyces_turicensis_0	BV-associated	Yes
Actinomyces_urogenitalis_0	BV-associated	Yes
Actinomycetaceae_0	BV-associated	Yes
Actinotignum_sanguinis/schaalii_0	BV-associated	Yes
Aerococcus_0	BV-associated	No
Aerococcus_1	BV-associated	Yes
Aerococcus_2	BV-associated	Yes
Aerococcus_3	BV-associated	Yes
Aerococcus_4	BV-associated	Yes
Aerococcus_5	BV-associated	Yes
Aerococcus_6	BV-associated	Yes
Aerococcus_7	BV-associated	Yes
Aerococcus_christensenii_0	BV-associated	No
Aggregatibacter_aphrophilus_0	Pathobionts	Yes
Akkermansia_0	Other bacteria	Yes
Akkermansia_muciniphila_0	Other bacteria	Yes
Alistipes_0	BV-associated	Yes
Alistipes_1	BV-associated	Yes
Alistipes_2	BV-associated	Yes
Alistipes_putredinis_0	BV-associated	Yes
Allisonella_0	BV-associated	Yes
Allisonella_1	BV-associated	Yes
Alloprevotella_1	BV-associated	Yes
Alloprevotella_2	BV-associated	Yes
Alloprevotella_3	BV-associated	Yes
Alloprevotella_4	BV-associated	Yes
Alloprevotella_rava_0	BV-associated	Yes
Alloscardovia_omnicolens_0	Other bacteria	No
Alysiella_0 (Moraxella)	Pathobionts	No
Anaerococcus_0	BV-associated	No
Anaerococcus_1	BV-associated	Yes
Anaerococcus_10	BV-associated	Yes
Anaerococcus_11	BV-associated	Yes
Anaerococcus_12	BV-associated	Yes
Anaerococcus_13	BV-associated	Yes
Anaerococcus_14	BV-associated	Yes
Anaerococcus_15	BV-associated	Yes
Anaerococcus_16	BV-associated	Yes
Anaerococcus_17	BV-associated	Yes
Anaerococcus_18	BV-associated	Yes
Anaerococcus_19	BV-associated	Yes
Anaerococcus_2	BV-associated	Yes
Anaerococcus_20	BV-associated	Yes
Anaerococcus_21	BV-associated	Yes
Anaerococcus_22	BV-associated	Yes
Anaerococcus_23	BV-associated	Yes
Anaerococcus_24	BV-associated	Yes
Anaerococcus_25	BV-associated	Yes
Anaerococcus_26	BV-associated	Yes
Anaerococcus_27	BV-associated	Yes
Anaerococcus_28	BV-associated	Yes
Anaerococcus_29	BV-associated	Yes
Anaerococcus_3	BV-associated	Yes
Anaerococcus_30	BV-associated	Yes
Anaerococcus_31	BV-associated	Yes
Anaerococcus_4	BV-associated	Yes
Anaerococcus_5	BV-associated	Yes
Anaerococcus_6	BV-associated	Yes
Anaerococcus_7	BV-associated	Yes
Anaerococcus_8	BV-associated	Yes
Anaerococcus_9	BV-associated	Yes
Anaerococcus_hydrogenalis_0	BV-associated	No
Anaerococcus_hydrogenalis_1	BV-associated	Yes
Anaerococcus_lactolyticus_0	BV-associated	No
Anaerococcus_murdochii_0	BV-associated	No
Anaerococcus_obesiensis_0	BV-associated	No
Anaerococcus_prevotii/tetradius_0	BV-associated	No
Anaerococcus_prevotii/tetradius_1	BV-associated	Yes
Anaerococcus_provenciensis_0	BV-associated	Yes
Anaerococcus_senegalensis_0	BV-associated	Yes
Anaerococcus_vaginalis_0	BV-associated	Yes
Anaeroglobus_0	BV-associated	Yes
Anaeroglobus_1	BV-associated	Yes
Anaeroglobus_2	BV-associated	Yes
Anaerostipes_0	BV-associated	Yes
Anaerostipes_hadrus_0	BV-associated	Yes
Anaerotruncus_0	BV-associated	Yes
Anaerovibrio_0	BV-associated	Yes
Anoxybacillus_0	Other bacteria	No
Aquabacterium_0	Other bacteria	Yes
Arcanobacterium_0	BV-associated	No
Arcanobacterium_1	BV-associated	Yes
Atopobium_0	BV-associated	No
Atopobium_1	BV-associated	Yes
Atopobium_10	BV-associated	Yes
Atopobium_11	BV-associated	Yes
Atopobium_12	BV-associated	Yes
Atopobium_13	BV-associated	Yes
Atopobium_14	BV-associated	Yes
Atopobium_15	BV-associated	Yes
Atopobium_16	BV-associated	Yes
Atopobium_17	BV-associated	Yes
Atopobium_18	BV-associated	Yes
Atopobium_19	BV-associated	Yes
Atopobium_2	BV-associated	Yes
Atopobium_20	BV-associated	Yes
Atopobium_21	BV-associated	Yes
Atopobium_22	BV-associated	Yes
Atopobium_23	BV-associated	Yes
Atopobium_24	BV-associated	Yes
Atopobium_25	BV-associated	Yes
Atopobium_26	BV-associated	Yes
Atopobium_27	BV-associated	Yes
Atopobium_28	BV-associated	Yes
Atopobium_29	BV-associated	Yes
Atopobium_3	BV-associated	Yes
Atopobium_30	BV-associated	Yes
Atopobium_31	BV-associated	Yes
Atopobium_32	BV-associated	Yes
Atopobium_33	BV-associated	Yes
Atopobium_34	BV-associated	Yes
Atopobium_35	BV-associated	Yes
Atopobium_36	BV-associated	Yes
Atopobium_37	BV-associated	Yes
Atopobium_38	BV-associated	Yes
Atopobium_39	BV-associated	Yes
Atopobium_4	BV-associated	Yes
Atopobium_40	BV-associated	Yes
Atopobium_41	BV-associated	Yes
Atopobium_42	BV-associated	Yes
Atopobium_43	BV-associated	Yes
Atopobium_44	BV-associated	Yes
Atopobium_45	BV-associated	Yes
Atopobium_46	BV-associated	Yes
Atopobium_47	BV-associated	Yes
Atopobium_48	BV-associated	Yes
Atopobium_49	BV-associated	Yes
Atopobium_5	BV-associated	Yes
Atopobium_50	BV-associated	Yes
Atopobium_51	BV-associated	Yes
Atopobium_52	BV-associated	Yes
Atopobium_53	BV-associated	Yes
Atopobium_54	BV-associated	Yes
Atopobium_55	BV-associated	Yes
Atopobium_6	BV-associated	Yes
Atopobium_7	BV-associated	Yes
Atopobium_8	BV-associated	Yes
Atopobium_9	BV-associated	Yes
Atopobium_deltae_0	BV-associated	No
Atopobium_minutum_0	BV-associated	Yes
Atopobium_rimae_0	BV-associated	Yes
Atopobium_vaginae_0	BV-associated	No
Atopobium_vaginae_1	BV-associated	No
Atopobium_vaginae_2	BV-associated	Yes
Bacillaceae_0	Other bacteria	Yes
Bacillaceae_1	Other bacteria	Yes
Bacillales_0	Non-classifiable	Yes
Bacilli_0	Other bacteria	Yes
Bacilli_1	Other bacteria	Yes
Bacillus_0	Other bacteria	Yes
Bacillus_1	Other bacteria	Yes
Bacillus_10	Other bacteria	Yes
Bacillus_11	Other bacteria	Yes
Bacillus_12	Other bacteria	Yes
Bacillus_13	Other bacteria	Yes
Bacillus_14	Other bacteria	Yes
Bacillus_15	Other bacteria	Yes
Bacillus_16	Other bacteria	Yes
Bacillus_17	Other bacteria	Yes
Bacillus_18	Other bacteria	Yes
Bacillus_19	Other bacteria	Yes
Bacillus_2	Other bacteria	Yes
Bacillus_3	Other bacteria	Yes
Bacillus_4	Other bacteria	Yes
Bacillus_5	Other bacteria	Yes
Bacillus_6	Other bacteria	Yes
Bacillus_7	Other bacteria	Yes
Bacillus_8	Other bacteria	Yes
Bacillus_9	Other bacteria	Yes
Bacillus_altitudinis/amyloliquefaciens/firmus/licheniformis/mojavensis/subtilis/tequilensis/timonensis/velezensis_0	Other bacteria	Yes
Bacillus_circulans/thermoamylovorans_0	Other bacteria	Yes
Bacteria_0	Non-classifiable	Yes
Bacteria_1	Non-classifiable	Yes
Bacteria_10	Non-classifiable	Yes
Bacteria_11	Non-classifiable	Yes
Bacteria_12	Non-classifiable	Yes
Bacteria_13	Non-classifiable	Yes
Bacteria_14	Non-classifiable	Yes
Bacteria_15	Non-classifiable	Yes
Bacteria_16	Non-classifiable	Yes
Bacteria_17	Non-classifiable	Yes
Bacteria_18	Non-classifiable	Yes
Bacteria_19	Non-classifiable	Yes
Bacteria_2	Non-classifiable	Yes
Bacteria_20	Non-classifiable	Yes
Bacteria_21	Non-classifiable	Yes
Bacteria_22	Non-classifiable	Yes
Bacteria_23	Non-classifiable	Yes
Bacteria_24	Non-classifiable	Yes
Bacteria_25	Non-classifiable	Yes
Bacteria_26	Non-classifiable	Yes
Bacteria_27	Non-classifiable	Yes
Bacteria_28	Non-classifiable	Yes
Bacteria_29	Non-classifiable	Yes
Bacteria_3	Non-classifiable	Yes
Bacteria_30	Non-classifiable	Yes
Bacteria_31	Non-classifiable	Yes
Bacteria_32	Non-classifiable	Yes
Bacteria_33	Non-classifiable	Yes
Bacteria_34	Non-classifiable	Yes
Bacteria_35	Non-classifiable	Yes
Bacteria_36	Non-classifiable	Yes
Bacteria_37	Non-classifiable	Yes
Bacteria_38	Non-classifiable	Yes
Bacteria_39	Non-classifiable	Yes
Bacteria_4	Non-classifiable	Yes
Bacteria_40	Non-classifiable	Yes
Bacteria_41	Non-classifiable	Yes
Bacteria_42	Non-classifiable	Yes
Bacteria_43	Non-classifiable	Yes
Bacteria_44	Non-classifiable	Yes
Bacteria_45	Non-classifiable	Yes
Bacteria_46	Non-classifiable	Yes
Bacteria_47	Non-classifiable	Yes
Bacteria_48	Non-classifiable	Yes
Bacteria_49	Non-classifiable	Yes
Bacteria_5	Non-classifiable	Yes
Bacteria_50	Non-classifiable	Yes
Bacteria_51	Non-classifiable	Yes
Bacteria_52	Non-classifiable	Yes
Bacteria_53	Non-classifiable	Yes
Bacteria_54	Non-classifiable	Yes
Bacteria_55	Non-classifiable	Yes
Bacteria_56	Non-classifiable	Yes
Bacteria_57	Non-classifiable	Yes
Bacteria_58	Non-classifiable	Yes
Bacteria_59	Non-classifiable	Yes
Bacteria_6	Non-classifiable	Yes
Bacteria_60	Non-classifiable	Yes
Bacteria_61	Non-classifiable	Yes
Bacteria_62	Non-classifiable	Yes
Bacteria_63	Non-classifiable	Yes
Bacteria_64	Non-classifiable	Yes
Bacteria_65	Non-classifiable	Yes
Bacteria_66	Non-classifiable	Yes
Bacteria_67	Non-classifiable	Yes
Bacteria_68	Non-classifiable	Yes
Bacteria_69	Non-classifiable	Yes
Bacteria_7	Non-classifiable	Yes
Bacteria_70	Non-classifiable	Yes
Bacteria_71	Non-classifiable	Yes
Bacteria_72	Non-classifiable	Yes
Bacteria_73	Non-classifiable	Yes
Bacteria_74	Non-classifiable	Yes
Bacteria_75	Non-classifiable	Yes
Bacteria_76	Non-classifiable	Yes
Bacteria_8	Non-classifiable	Yes
Bacteria_9	Non-classifiable	Yes
Bacteroidales_0	BV-associated	Yes
Bacteroidales_1	BV-associated	Yes
Bacteroidales_2	BV-associated	Yes
Bacteroidales_3	BV-associated	Yes
Bacteroidales_4	BV-associated	No
Bacteroides_0	BV-associated	Yes
Bacteroides_1	BV-associated	Yes
Bacteroides_2	BV-associated	Yes
Bacteroides_3	BV-associated	Yes
Bacteroides_4	BV-associated	Yes
Bacteroides_caccae_0	BV-associated	Yes
Bacteroides_caccae_1	BV-associated	Yes
Bacteroides_coprophilus_0	BV-associated	Yes
Bacteroides_dorei/vulgatus_0	BV-associated	Yes
Bacteroides_fragilis/ovatus_0	BV-associated	Yes
Bacteroides_fragilis/xylanisolvens_0	BV-associated	Yes
Bacteroides_fragilis_0	BV-associated	Yes
Bacteroides_fragilis_1	BV-associated	No
Bacteroides_massiliensis_0	BV-associated	Yes
Bacteroides_thetaiotaomicron_0	BV-associated	Yes
Bacteroides_uniformis_0	BV-associated	Yes
Bacteroides_vulgatus_0	BV-associated	No
Bacteroidetes_0	BV-associated	Yes
Bacteroidia_bacterium_feline_oral_taxon_312_0	BV-associated	No
Bacteroidia_bacterium_feline_oral_taxon_312_1	BV-associated	Yes
Bacteroidia_bacterium_feline_oral_taxon_312_2	BV-associated	Yes
Bergeyella_0	Other bacteria	Yes
Bifidobacteriaceae_0	Other bacteria	Yes
Bifidobacteriaceae_1	Other bacteria	Yes
Bifidobacteriaceae_2	Other bacteria	Yes
Bifidobacteriaceae_3	Other bacteria	Yes
Bifidobacteriaceae_4	Other bacteria	Yes
Bifidobacteriaceae_5	Other bacteria	Yes
Bifidobacteriaceae_6	Other bacteria	Yes
Bifidobacteriaceae_7	Other bacteria	Yes
Bifidobacterium_0	Other bacteria	Yes
Bifidobacterium_1	Other bacteria	Yes
Bifidobacterium_2	Other bacteria	Yes
Bifidobacterium_3	Other bacteria	Yes
Bifidobacterium_adolescentis/faecale/stercoris_0	Other bacteria	Yes
Bifidobacterium_bifidum_0	Other bacteria	No
Bifidobacterium_breve_0	Other bacteria	No
Bifidobacterium_breve_1	Other bacteria	No
Bifidobacterium_catenulatum/kashiwanohense/pseudocatenulatum_0	Other bacteria	No
Bifidobacterium_dentium_0	Other bacteria	No
Bifidobacterium_longum_0	Other bacteria	No
Bilophila_0	BV-associated	Yes
Blautia_0	BV-associated	Yes
Blautia_1	BV-associated	Yes
Blautia_2	BV-associated	Yes
Blautia_3	BV-associated	Yes
Blautia_4	BV-associated	Yes
Blautia_faecis_0	BV-associated	Yes
Blautia_obeum/wexlerae_0	BV-associated	Yes
Blautia_obeum_0	BV-associated	Yes
Brachybacterium_0	Other bacteria	Yes
Brachybacterium_muris_0	Other bacteria	No
Brevibacterium_luteolum_0	Other bacteria	No
Brevibacterium_massiliense/ravenspurgense_0	Other bacteria	No
Brevibacterium_mcbrellneri_0	Other bacteria	Yes
Brevundimonas_0	Other bacteria	Yes
Bulleidia_0	BV-associated	Yes
Bulleidia_1	BV-associated	Yes
Burkholderia-Paraburkholderia_0	Other bacteria	No
Butyricicoccus_0	BV-associated	Yes
Butyrivibrio_0	BV-associated	Yes
BVAB_TM7	BV-associated	No
BVAB1	BV-associated	No
BVAB2	BV-associated	No
Campylobacter_0	Pathobionts	No
Campylobacter_1	Pathobionts	No
Campylobacter_2	Pathobionts	No
Campylobacter_3	Pathobionts	No
Campylobacter_4	Pathobionts	Yes
Campylobacter_5	Pathobionts	Yes
Campylobacter_6	Pathobionts	Yes
Campylobacter_7	Pathobionts	Yes
Campylobacter_8	Pathobionts	Yes
Campylobacter_hominis_0	Pathobionts	Yes
Campylobacter_ureolyticus_0	Pathobionts	No
candidate_division_SR1_bacterium_taxon_345_0	BV-associated	No
Candidatus_Saccharibacteria_bacterium_UB2523_0	BV-associated	Yes
Candidatus_Saccharibacteria_bacterium_UB2523_1	BV-associated	Yes
Candidatus_Saccharibacteria_bacterium_UB2523_2	BV-associated	Yes
Candidatus_Saccharibacteria_bacterium_UB2523_3	BV-associated	Yes
Carnobacteriaceae_0	Other bacteria	Yes
Catenibacterium_0	BV-associated	Yes
Catenibacterium_1	BV-associated	Yes
Catonella_0	BV-associated	No
Catonella_1	BV-associated	Yes
Catonella_morbi_0	BV-associated	No
Chlamydia_0	Pathobionts	Yes
Christensenellaceae_R-7_group_0	BV-associated	Yes
Christensenellaceae_R-7_group_1	BV-associated	Yes
Chryseobacterium_0	Other bacteria	Yes
Chryseobacterium_anthropi_0	Other bacteria	Yes
Citrobacter_koseri_0	Pathobionts	No
Clostridiales_0	BV-associated	Yes
Clostridiales_1	BV-associated	Yes
Clostridiales_2	BV-associated	Yes
Clostridiales_3	BV-associated	No
Clostridiales_4	BV-associated	Yes
Clostridium_colicanis_0	BV-associated	Yes
Clostridium_perfringens/thermophilus_0	BV-associated	Yes
Clostridium_sensu_stricto_1_0	BV-associated	No
Clostridium_sensu_stricto_1_1	BV-associated	Yes
Clostridium_sensu_stricto_1_2	BV-associated	Yes
Collinsella_0	BV-associated	Yes
Collinsella_1	BV-associated	Yes
Collinsella_2	BV-associated	Yes
Collinsella_aerofaciens_0	BV-associated	No
Comamonadaceae_0	Other bacteria	Yes
Coprococcus_2_0	BV-associated	Yes
Coprococcus_2_1	BV-associated	Yes
Coprococcus_catus_0	BV-associated	Yes
Coprococcus_comes_0	BV-associated	Yes
Coprococcus_eutactus_0	BV-associated	Yes
Coriobacteriaceae_0	BV-associated	Yes
Coriobacteriaceae_1	BV-associated	Yes
Coriobacteriaceae_2	BV-associated	Yes
Coriobacteriaceae_3	BV-associated	Yes
Coriobacteriaceae_4	BV-associated	Yes
Coriobacteriaceae_UCG-003_0	BV-associated	Yes
Coriobacteriales	BV-associated	No
Corynebacteriaceae_0	Other bacteria	Yes
Corynebacteriaceae_1	Other bacteria	Yes
Corynebacterium_1_0	Other bacteria	No
Corynebacterium_1_1	Other bacteria	No
Corynebacterium_1_10	Other bacteria	Yes
Corynebacterium_1_11	Other bacteria	Yes
Corynebacterium_1_12	Other bacteria	Yes
Corynebacterium_1_13	Other bacteria	Yes
Corynebacterium_1_14	Other bacteria	Yes
Corynebacterium_1_15	Other bacteria	Yes
Corynebacterium_1_16	Other bacteria	Yes
Corynebacterium_1_17	Other bacteria	Yes
Corynebacterium_1_18	Other bacteria	Yes
Corynebacterium_1_19	Other bacteria	Yes
Corynebacterium_1_2	Other bacteria	No
Corynebacterium_1_20	Other bacteria	Yes
Corynebacterium_1_3	Other bacteria	No
Corynebacterium_1_4	Other bacteria	Yes
Corynebacterium_1_5	Other bacteria	No
Corynebacterium_1_6	Other bacteria	Yes
Corynebacterium_1_7	Other bacteria	Yes
Corynebacterium_1_8	Other bacteria	Yes
Corynebacterium_1_9	Other bacteria	Yes
Corynebacterium_afermentans/coyleae_0	Other bacteria	Yes
Corynebacterium_amycolatum/jeikeium/urealyticum/vitaeruminis_0	Other bacteria	No
Corynebacterium_atypicum_0	Other bacteria	No
Corynebacterium_aurimucosum/minutissimum_0	Other bacteria	Yes
Corynebacterium_aurimucosum/pseudogenitalium/tuberculostearicum_0	Other bacteria	No
Corynebacterium_aurimucosum/simulans/striatum/xerosis_0	Other bacteria	No
Corynebacterium_aurimucosum_0	Other bacteria	No
Corynebacterium_aurimucosum_1	Other bacteria	Yes
Corynebacterium_coyleae_0	Other bacteria	No
Corynebacterium_freneyi/xerosis_0	Other bacteria	No
Corynebacterium_glucuronolyticum_0	Other bacteria	Yes
Corynebacterium_imitans_0	Other bacteria	Yes
Corynebacterium_jeikeium_0	Other bacteria	No
Corynebacterium_jeikeium_1	Other bacteria	No
Corynebacterium_jeikeium_2	Other bacteria	Yes
Corynebacterium_jeikeium_3	Other bacteria	Yes
Corynebacterium_minutissimum/singulare_0	Other bacteria	Yes
Corynebacterium_minutissimum_0	Other bacteria	Yes
Corynebacterium_mucifaciens/ureicelerivorans_0	Other bacteria	Yes
Corynebacterium_pilbarense_0	Other bacteria	Yes
Corynebacterium_pyruviciproducens_0	Other bacteria	No
Corynebacterium_riegelii_0	Other bacteria	Yes
Corynebacterium_tuscaniense_0	Other bacteria	No
Corynebacterium_urealyticum_0	Other bacteria	Yes
Cytophaga_0	BV-associated	Yes
Dermabacter_hominis_0	Other bacteria	Yes
Dermabacter_jinjuensis_0	Other bacteria	Yes
Dermacoccus_0	Other bacteria	Yes
Desulfovibrio_0	BV-associated	Yes
Desulfovibrio_1	BV-associated	Yes
Dialister_0	BV-associated	No
Dialister_1	BV-associated	No
Dialister_10	BV-associated	Yes
Dialister_11	BV-associated	Yes
Dialister_12	BV-associated	Yes
Dialister_13	BV-associated	Yes
Dialister_14	BV-associated	Yes
Dialister_15	BV-associated	Yes
Dialister_16	BV-associated	Yes
Dialister_17	BV-associated	Yes
Dialister_18	BV-associated	Yes
Dialister_19	BV-associated	Yes
Dialister_2	BV-associated	No
Dialister_20	BV-associated	Yes
Dialister_21	BV-associated	Yes
Dialister_22	BV-associated	Yes
Dialister_23	BV-associated	Yes
Dialister_24	BV-associated	Yes
Dialister_25	BV-associated	Yes
Dialister_26	BV-associated	Yes
Dialister_27	BV-associated	Yes
Dialister_28	BV-associated	Yes
Dialister_29	BV-associated	Yes
Dialister_3	BV-associated	No
Dialister_30	BV-associated	Yes
Dialister_31	BV-associated	Yes
Dialister_32	BV-associated	Yes
Dialister_33	BV-associated	Yes
Dialister_34	BV-associated	Yes
Dialister_4	BV-associated	Yes
Dialister_5	BV-associated	Yes
Dialister_6	BV-associated	Yes
Dialister_7	BV-associated	Yes
Dialister_8	BV-associated	Yes
Dialister_9	BV-associated	Yes
Dialister_invisus_0	BV-associated	Yes
Dialister_micraerophilus/microaerophilus_0	BV-associated	No
Dialister_propionicifaciens_0	BV-associated	No
Dietzia_0	Other bacteria	Yes
Dorea_formicigenerans_0	BV-associated	Yes
Dorea_longicatena_0	BV-associated	Yes
Elusimicrobium_0	Other bacteria	Yes
Enhydrobacter_aerosaccus_0	Other bacteria	Yes
Enterobacteriaceae_0	Pathobionts	Yes
Enterobacteriaceae_1	Pathobionts	Yes
Enterobacteriaceae_10	Pathobionts	Yes
Enterobacteriaceae_2	Pathobionts	Yes
Enterobacteriaceae_3	Pathobionts	Yes
Enterobacteriaceae_4	Pathobionts	Yes
Enterobacteriaceae_5	Pathobionts	Yes
Enterobacteriaceae_6	Pathobionts	Yes
Enterobacteriaceae_7	Pathobionts	Yes
Enterobacteriaceae_8	Pathobionts	Yes
Enterobacteriaceae_9	Pathobionts	Yes
Enterococcus_0	Pathobionts	Yes
Enterococcus_1	Pathobionts	Yes
Enterococcus_10	Pathobionts	Yes
Enterococcus_11	Pathobionts	Yes
Enterococcus_12	Pathobionts	Yes
Enterococcus_13	Pathobionts	Yes
Enterococcus_14	Pathobionts	Yes
Enterococcus_15	Pathobionts	Yes
Enterococcus_16	Pathobionts	Yes
Enterococcus_2	Pathobionts	Yes
Enterococcus_3	Pathobionts	Yes
Enterococcus_4	Pathobionts	Yes
Enterococcus_5	Pathobionts	Yes
Enterococcus_6	Pathobionts	Yes
Enterococcus_7	Pathobionts	Yes
Enterococcus_8	Pathobionts	Yes
Enterococcus_9	Pathobionts	Yes
Enterococcus_durans/faecalis/faecium_0	Pathobionts	No
Enterorhabdus_0	Pathobionts	Yes
Enterorhabdus_1	Pathobionts	Yes
Eremococcus_0	Pathobionts	Yes
Eremococcus_1	Pathobionts	Yes
Erysipelotrichaceae_UCG-003_0	BV-associated	Yes
Escherichia/Shigella_albertii/boydii/coli/dysenteriae/fergusonii/flexneri/sonnei/vulneris_0	Pathobionts	No
Escherichia/Shigella_albertii/boydii/coli/dysenteriae/fergusonii/flexneri/sonnei/vulneris_1	Pathobionts	Yes
Escherichia-Shigella_0	Pathobionts	Yes
Escherichia-Shigella_1	Pathobionts	Yes
Escherichia-Shigella_10	Pathobionts	Yes
Escherichia-Shigella_11	Pathobionts	Yes
Escherichia-Shigella_12	Pathobionts	Yes
Escherichia-Shigella_2	Pathobionts	Yes
Escherichia-Shigella_3	Pathobionts	Yes
Escherichia-Shigella_4	Pathobionts	Yes
Escherichia-Shigella_5	Pathobionts	Yes
Escherichia-Shigella_6	Pathobionts	Yes
Escherichia-Shigella_7	Pathobionts	Yes
Escherichia-Shigella_8	Pathobionts	Yes
Escherichia-Shigella_9	Pathobionts	Yes
Ethanoligenens_0	BV-associated	Yes
Eubacterium_coprostanoligenes_group_0	BV-associated	Yes
Eubacterium_coprostanoligenes_group_1	BV-associated	Yes
Eubacterium_coprostanoligenes_group_2	BV-associated	Yes
Eubacterium_coprostanoligenes_group_3	BV-associated	Yes
Eubacterium_coprostanoligenes_group_4	BV-associated	Yes
Eubacterium_coprostanoligenes_group_5	BV-associated	Yes
Eubacterium_coprostanoligenes_group_6	BV-associated	Yes
Eubacterium_coprostanoligenes_group_7	BV-associated	Yes
Eubacterium_eligens_0	BV-associated	Yes
Eubacterium_hallii_0	BV-associated	Yes
Eubacterium_hallii_1	BV-associated	Yes
Eubacterium_rectale_0	BV-associated	No
Eubacterium_ruminantium_group_0	BV-associated	Yes
Eubacterium_ventriosum_group_0	BV-associated	Yes
Eubacterium_xylanophilum_group_0	BV-associated	Yes
Eubacterium_yurii_group_1	BV-associated	Yes
Eubacterium_yurii_group_2	BV-associated	Yes
Ezakiella_1	BV-associated	Yes
Facklamia_0	BV-associated	Yes
Facklamia_1	BV-associated	Yes
Facklamia_hominis_0	BV-associated	Yes
Facklamia_ignava_0	BV-associated	Yes
Faecalibacterium_0	BV-associated	Yes
Faecalibacterium_1	BV-associated	Yes
Faecalibacterium_2	BV-associated	Yes
Faecalibacterium_cf./prausnitzii_0	BV-associated	Yes
Faecalibacterium_prausnitzii_0	BV-associated	No
Faecalibacterium_prausnitzii_1	BV-associated	No
Family_XI_0	Other bacteria	Yes
Family_XI_1	Other bacteria	Yes
Family_XII_0	Other bacteria	Yes
Family_XIII_AD3011_group_0	Other bacteria	Yes
Family_XIII_UCG-001_0	Other bacteria	Yes
Fastidiosipila_0	BV-associated	No
Fastidiosipila_1	BV-associated	Yes
Fastidiosipila_10	BV-associated	Yes
Fastidiosipila_11	BV-associated	Yes
Fastidiosipila_12	BV-associated	Yes
Fastidiosipila_13	BV-associated	Yes
Fastidiosipila_14	BV-associated	Yes
Fastidiosipila_15	BV-associated	Yes
Fastidiosipila_16	BV-associated	Yes
Fastidiosipila_17	BV-associated	Yes
Fastidiosipila_18	BV-associated	Yes
Fastidiosipila_19	BV-associated	Yes
Fastidiosipila_2	BV-associated	Yes
Fastidiosipila_3	BV-associated	Yes
Fastidiosipila_4	BV-associated	Yes
Fastidiosipila_5	BV-associated	Yes
Fastidiosipila_6	BV-associated	Yes
Fastidiosipila_7	BV-associated	Yes
Fastidiosipila_8	BV-associated	Yes
Fastidiosipila_9	BV-associated	Yes
Fenollaria_massiliensis	BV-associated	No
Filifactor_0	BV-associated	Yes
Finegoldia_0	BV-associated	No
Finegoldia_magna_0	BV-associated	No
Finegoldia_magna_1	BV-associated	No
Firmicutes_0	Non-classifiable	Yes
Firmicutes_1	Non-classifiable	Yes
Firmicutes_10	Non-classifiable	Yes
Firmicutes_11	Non-classifiable	Yes
Firmicutes_12	Non-classifiable	Yes
Firmicutes_13	Non-classifiable	Yes
Firmicutes_14	Non-classifiable	Yes
Firmicutes_15	Non-classifiable	Yes
Firmicutes_16	Non-classifiable	Yes
Firmicutes_17	Non-classifiable	Yes
Firmicutes_18	Non-classifiable	Yes
Firmicutes_19	Non-classifiable	Yes
Firmicutes_2	Non-classifiable	Yes
Firmicutes_3	Non-classifiable	Yes
Firmicutes_4	Non-classifiable	Yes
Firmicutes_5	Non-classifiable	Yes
Firmicutes_6	Non-classifiable	Yes
Firmicutes_7	Non-classifiable	Yes
Firmicutes_8	Non-classifiable	Yes
Firmicutes_9	Non-classifiable	Yes
Flavobacteriaceae_0	Other bacteria	Yes
Flavobacteriaceae_1	Other bacteria	Yes
Fodinicola_0	Other bacteria	Yes
Fusicatenibacter_saccharivorans_0	BV-associated	Yes
Fusobacterium_0	BV-associated	No
Fusobacterium_1	BV-associated	No
Fusobacterium_2	BV-associated	Yes
Fusobacterium_3	BV-associated	Yes
Fusobacterium_4	BV-associated	Yes
Fusobacterium_5	BV-associated	Yes
Fusobacterium_6	BV-associated	Yes
Fusobacterium_7	BV-associated	Yes
Fusobacterium_equinum/gonidiaformans_0	BV-associated	No
Fusobacterium_mortiferum_0	BV-associated	No
Fusobacterium_nucleatum_0	BV-associated	No
Fusobacterium_nucleatum_1	BV-associated	Yes
Fusobacterium_varium_0	BV-associated	Yes
Gallicola_0	BV-associated	Yes
Gammaproteobacteria_0	Pathobionts	Yes
Gammaproteobacteria_1	Pathobionts	Yes
Gammaproteobacteria_2	Pathobionts	Yes
Gammaproteobacteria_3	Pathobionts	Yes
Gardnerella_0	BV-associated	No
Gardnerella_1	BV-associated	No
Gardnerella_10	BV-associated	Yes
Gardnerella_100	BV-associated	Yes
Gardnerella_101	BV-associated	Yes
Gardnerella_102	BV-associated	Yes
Gardnerella_11	BV-associated	Yes
Gardnerella_12	BV-associated	Yes
Gardnerella_13	BV-associated	Yes
Gardnerella_14	BV-associated	Yes
Gardnerella_15	BV-associated	Yes
Gardnerella_16	BV-associated	Yes
Gardnerella_17	BV-associated	Yes
Gardnerella_18	BV-associated	Yes
Gardnerella_19	BV-associated	Yes
Gardnerella_2	BV-associated	Yes
Gardnerella_20	BV-associated	Yes
Gardnerella_21	BV-associated	Yes
Gardnerella_22	BV-associated	Yes
Gardnerella_23	BV-associated	Yes
Gardnerella_24	BV-associated	Yes
Gardnerella_25	BV-associated	Yes
Gardnerella_26	BV-associated	Yes
Gardnerella_27	BV-associated	Yes
Gardnerella_28	BV-associated	Yes
Gardnerella_29	BV-associated	Yes
Gardnerella_3	BV-associated	Yes
Gardnerella_30	BV-associated	Yes
Gardnerella_31	BV-associated	Yes
Gardnerella_32	BV-associated	Yes
Gardnerella_33	BV-associated	Yes
Gardnerella_34	BV-associated	Yes
Gardnerella_35	BV-associated	Yes
Gardnerella_36	BV-associated	Yes
Gardnerella_37	BV-associated	Yes
Gardnerella_38	BV-associated	Yes
Gardnerella_39	BV-associated	Yes
Gardnerella_4	BV-associated	Yes
Gardnerella_40	BV-associated	Yes
Gardnerella_41	BV-associated	Yes
Gardnerella_42	BV-associated	Yes
Gardnerella_43	BV-associated	Yes
Gardnerella_44	BV-associated	Yes
Gardnerella_45	BV-associated	Yes
Gardnerella_46	BV-associated	Yes
Gardnerella_47	BV-associated	Yes
Gardnerella_48	BV-associated	Yes
Gardnerella_49	BV-associated	Yes
Gardnerella_5	BV-associated	Yes
Gardnerella_50	BV-associated	Yes
Gardnerella_51	BV-associated	Yes
Gardnerella_52	BV-associated	Yes
Gardnerella_53	BV-associated	Yes
Gardnerella_54	BV-associated	Yes
Gardnerella_55	BV-associated	Yes
Gardnerella_56	BV-associated	Yes
Gardnerella_57	BV-associated	Yes
Gardnerella_58	BV-associated	Yes
Gardnerella_59	BV-associated	Yes
Gardnerella_6	BV-associated	Yes
Gardnerella_60	BV-associated	Yes
Gardnerella_61	BV-associated	Yes
Gardnerella_62	BV-associated	Yes
Gardnerella_63	BV-associated	Yes
Gardnerella_64	BV-associated	Yes
Gardnerella_65	BV-associated	Yes
Gardnerella_66	BV-associated	Yes
Gardnerella_67	BV-associated	Yes
Gardnerella_68	BV-associated	Yes
Gardnerella_69	BV-associated	Yes
Gardnerella_7	BV-associated	Yes
Gardnerella_70	BV-associated	Yes
Gardnerella_71	BV-associated	Yes
Gardnerella_72	BV-associated	Yes
Gardnerella_73	BV-associated	Yes
Gardnerella_74	BV-associated	Yes
Gardnerella_75	BV-associated	Yes
Gardnerella_76	BV-associated	Yes
Gardnerella_77	BV-associated	Yes
Gardnerella_78	BV-associated	Yes
Gardnerella_79	BV-associated	Yes
Gardnerella_8	BV-associated	Yes
Gardnerella_80	BV-associated	Yes
Gardnerella_81	BV-associated	Yes
Gardnerella_82	BV-associated	Yes
Gardnerella_83	BV-associated	Yes
Gardnerella_84	BV-associated	Yes
Gardnerella_85	BV-associated	Yes
Gardnerella_86	BV-associated	Yes
Gardnerella_87	BV-associated	Yes
Gardnerella_88	BV-associated	Yes
Gardnerella_89	BV-associated	Yes
Gardnerella_9	BV-associated	Yes
Gardnerella_90	BV-associated	Yes
Gardnerella_91	BV-associated	Yes
Gardnerella_92	BV-associated	Yes
Gardnerella_93	BV-associated	Yes
Gardnerella_94	BV-associated	Yes
Gardnerella_95	BV-associated	Yes
Gardnerella_96	BV-associated	Yes
Gardnerella_97	BV-associated	Yes
Gardnerella_98	BV-associated	Yes
Gardnerella_99	BV-associated	Yes
Gardnerella_vaginalis_0	BV-associated	No
Gardnerella_vaginalis_1	BV-associated	No
Gardnerella_vaginalis_2	BV-associated	No
Gardnerella_vaginalis_3	BV-associated	No
Gardnerella_vaginalis_4	BV-associated	Yes
Gardnerella_vaginalis_5	BV-associated	Yes
Gardnerella_vaginalis_6	BV-associated	Yes
Gardnerella_vaginalis_7	BV-associated	Yes
Gemella_0	BV-associated	Yes
Gemella_1	BV-associated	Yes
Gemella_asaccharolytica_0	BV-associated	No
Gemella_haemolysans/sanguinis/taiwanensis_0	BV-associated	No
Gemella_parahaemolysans_0	BV-associated	Yes
Georgenia_0	Other bacteria	Yes
Globicatella_sanguinis_0	BV-associated	Yes
Granulicatella_adiacens/para-adiacens_0	BV-associated	Yes
Granulicatella_elegans_0	BV-associated	No
Haematobacter_massiliensis/missouriensis_0	Pathobionts	Yes
Haemophilus_0	Pathobionts	No
Haemophilus_1	Pathobionts	No
Haemophilus_2	Pathobionts	No
Haemophilus_3	Pathobionts	Yes
Haemophilus_haemolyticus/influenzae/quentini_0	Pathobionts	Yes
Haemophilus_haemolyticus/influenzae_0	Pathobionts	Yes
Haemophilus_haemolyticus/influenzae_1	Pathobionts	Yes
Haemophilus_haemolyticus_0	Pathobionts	Yes
Haemophilus_influenzae/parainfluenzae_0	Pathobionts	No
Haemophilus_influenzae_0	Pathobionts	Yes
Helcobacillus_0	Other bacteria	Yes
Helcococcus_0	Other bacteria	Yes
Helcococcus_1	Other bacteria	Yes
Helcococcus_2	Other bacteria	Yes
Holdemanella_0	BV-associated	No
Holdemanella_1	BV-associated	Yes
Holdemanella_2	BV-associated	Yes
Howardella_1	BV-associated	No
Intestinibacter_bartlettii_0	BV-associated	Yes
Intrasporangiaceae_0	Other bacteria	No
Janibacter_0	Other bacteria	Yes
Johnsonella_0	BV-associated	No
Jonquetella_0	BV-associated	Yes
Kingella_0	Pathobionts	Yes
Klebsiella_0	Pathobionts	Yes
Klebsiella_granulomatis/oxytoca/pneumoniae/quasipneumoniae/variicola_0	Pathobionts	Yes
Klebsiella_oxytoca/pneumoniae/variicola_0	Pathobionts	Yes
Klebsiella_oxytoca/pneumoniae_0	Pathobionts	No
Klebsiella_pneumoniae/variicola_0	Pathobionts	Yes
Kocuria_assamensis/palustris_0	Other bacteria	Yes
Lachnoclostridium_0	BV-associated	Yes
Lachnoclostridium_1	BV-associated	Yes
Lachnoclostridium_2	BV-associated	Yes
Lachnoclostridium_3	BV-associated	Yes
Lachnospira_0	BV-associated	Yes
Lachnospira_pectinoschiza_0	BV-associated	Yes
Lachnospiraceae_0	BV-associated	No
Lachnospiraceae_1	BV-associated	Yes
Lachnospiraceae_10	BV-associated	No
Lachnospiraceae_11	BV-associated	Yes
Lachnospiraceae_12	BV-associated	Yes
Lachnospiraceae_2	BV-associated	Yes
Lachnospiraceae_3	BV-associated	Yes
Lachnospiraceae_4	BV-associated	Yes
Lachnospiraceae_5	BV-associated	Yes
Lachnospiraceae_6	BV-associated	Yes
Lachnospiraceae_7	BV-associated	Yes
Lachnospiraceae_8	BV-associated	Yes
Lachnospiraceae_9	BV-associated	Yes
Lachnospiraceae_FCS020_group_0	BV-associated	Yes
Lachnospiraceae_FE2018_group_0	BV-associated	Yes
Lachnospiraceae_ND3007_group_0	BV-associated	Yes
Lachnospiraceae_NK3A20_group_0	BV-associated	Yes
Lachnospiraceae_NK4A136_group_0	BV-associated	Yes
Lachnospiraceae_NK4A136_group_1	BV-associated	Yes
Lachnospiraceae_NK4A136_group_2	BV-associated	Yes
Lachnospiraceae_UCG-004_0	BV-associated	Yes
Lachnospiraceae_UCG-004_1	BV-associated	Yes
Lachnospiraceae_UCG-010_0	BV-associated	Yes
Lactobacillales_0	Non-classifiable	Yes
Lactobacillales_1	Non-classifiable	Yes
Lactobacillales_2	Non-classifiable	Yes
Lactobacillales_3	Non-classifiable	Yes
Lactobacillales_4	Non-classifiable	Yes
Lactobacillales_5	Non-classifiable	Yes
Lactobacillales_6	Non-classifiable	Yes
Lactobacillales_7	Non-classifiable	Yes
Lactobacillales_8	Non-classifiable	Yes
Lactobacillales_9	Non-classifiable	Yes
Lactobacillus_0	Lactobacillus	No
Lactobacillus_1	Lactobacillus	No
Lactobacillus_10	Lactobacillus	Yes
Lactobacillus_100	Lactobacillus	Yes
Lactobacillus_101	Lactobacillus	Yes
Lactobacillus_102	Lactobacillus	Yes
Lactobacillus_103	Lactobacillus	Yes
Lactobacillus_104	Lactobacillus	Yes
Lactobacillus_105	Lactobacillus	Yes
Lactobacillus_106	Lactobacillus	Yes
Lactobacillus_107	Lactobacillus	Yes
Lactobacillus_108	Lactobacillus	Yes
Lactobacillus_109	Lactobacillus	Yes
Lactobacillus_11	Lactobacillus	Yes
Lactobacillus_110	Lactobacillus	Yes
Lactobacillus_111	Lactobacillus	Yes
Lactobacillus_112	Lactobacillus	Yes
Lactobacillus_113	Lactobacillus	Yes
Lactobacillus_114	Lactobacillus	Yes
Lactobacillus_115	Lactobacillus	Yes
Lactobacillus_116	Lactobacillus	Yes
Lactobacillus_117	Lactobacillus	Yes
Lactobacillus_118	Lactobacillus	Yes
Lactobacillus_119	Lactobacillus	Yes
Lactobacillus_12	Lactobacillus	Yes
Lactobacillus_120	Lactobacillus	Yes
Lactobacillus_121	Lactobacillus	Yes
Lactobacillus_122	Lactobacillus	Yes
Lactobacillus_123	Lactobacillus	Yes
Lactobacillus_124	Lactobacillus	Yes
Lactobacillus_125	Lactobacillus	Yes
Lactobacillus_126	Lactobacillus	Yes
Lactobacillus_127	Lactobacillus	Yes
Lactobacillus_128	Lactobacillus	Yes
Lactobacillus_129	Lactobacillus	Yes
Lactobacillus_13	Lactobacillus	Yes
Lactobacillus_130	Lactobacillus	Yes
Lactobacillus_131	Lactobacillus	Yes
Lactobacillus_132	Lactobacillus	Yes
Lactobacillus_133	Lactobacillus	Yes
Lactobacillus_134	Lactobacillus	Yes
Lactobacillus_135	Lactobacillus	Yes
Lactobacillus_136	Lactobacillus	Yes
Lactobacillus_137	Lactobacillus	Yes
Lactobacillus_138	Lactobacillus	Yes
Lactobacillus_139	Lactobacillus	Yes
Lactobacillus_14	Lactobacillus	Yes
Lactobacillus_140	Lactobacillus	Yes
Lactobacillus_141	Lactobacillus	Yes
Lactobacillus_142	Lactobacillus	Yes
Lactobacillus_143	Lactobacillus	Yes
Lactobacillus_144	Lactobacillus	Yes
Lactobacillus_145	Lactobacillus	Yes
Lactobacillus_146	Lactobacillus	Yes
Lactobacillus_15	Lactobacillus	Yes
Lactobacillus_16	Lactobacillus	Yes
Lactobacillus_17	Lactobacillus	Yes
Lactobacillus_18	Lactobacillus	Yes
Lactobacillus_19	Lactobacillus	Yes
Lactobacillus_2	Lactobacillus	No
Lactobacillus_20	Lactobacillus	Yes
Lactobacillus_21	Lactobacillus	Yes
Lactobacillus_22	Lactobacillus	Yes
Lactobacillus_23	Lactobacillus	Yes
Lactobacillus_24	Lactobacillus	Yes
Lactobacillus_25	Lactobacillus	Yes
Lactobacillus_26	Lactobacillus	Yes
Lactobacillus_27	Lactobacillus	Yes
Lactobacillus_28	Lactobacillus	Yes
Lactobacillus_29	Lactobacillus	Yes
Lactobacillus_3	Lactobacillus	No
Lactobacillus_30	Lactobacillus	Yes
Lactobacillus_31	Lactobacillus	Yes
Lactobacillus_32	Lactobacillus	Yes
Lactobacillus_33	Lactobacillus	Yes
Lactobacillus_34	Lactobacillus	Yes
Lactobacillus_35	Lactobacillus	Yes
Lactobacillus_36	Lactobacillus	Yes
Lactobacillus_37	Lactobacillus	Yes
Lactobacillus_38	Lactobacillus	Yes
Lactobacillus_39	Lactobacillus	Yes
Lactobacillus_4	Lactobacillus	Yes
Lactobacillus_40	Lactobacillus	Yes
Lactobacillus_41	Lactobacillus	Yes
Lactobacillus_42	Lactobacillus	Yes
Lactobacillus_43	Lactobacillus	Yes
Lactobacillus_44	Lactobacillus	Yes
Lactobacillus_45	Lactobacillus	Yes
Lactobacillus_46	Lactobacillus	Yes
Lactobacillus_47	Lactobacillus	Yes
Lactobacillus_48	Lactobacillus	Yes
Lactobacillus_49	Lactobacillus	Yes
Lactobacillus_5	Lactobacillus	Yes
Lactobacillus_50	Lactobacillus	Yes
Lactobacillus_51	Lactobacillus	Yes
Lactobacillus_52	Lactobacillus	Yes
Lactobacillus_53	Lactobacillus	Yes
Lactobacillus_54	Lactobacillus	Yes
Lactobacillus_55	Lactobacillus	Yes
Lactobacillus_56	Lactobacillus	Yes
Lactobacillus_57	Lactobacillus	Yes
Lactobacillus_58	Lactobacillus	Yes
Lactobacillus_59	Lactobacillus	Yes
Lactobacillus_6	Lactobacillus	No
Lactobacillus_60	Lactobacillus	Yes
Lactobacillus_61	Lactobacillus	Yes
Lactobacillus_62	Lactobacillus	Yes
Lactobacillus_63	Lactobacillus	Yes
Lactobacillus_64	Lactobacillus	Yes
Lactobacillus_65	Lactobacillus	Yes
Lactobacillus_66	Lactobacillus	Yes
Lactobacillus_67	Lactobacillus	Yes
Lactobacillus_68	Lactobacillus	Yes
Lactobacillus_69	Lactobacillus	Yes
Lactobacillus_7	Lactobacillus	Yes
Lactobacillus_70	Lactobacillus	Yes
Lactobacillus_71	Lactobacillus	Yes
Lactobacillus_72	Lactobacillus	Yes
Lactobacillus_73	Lactobacillus	Yes
Lactobacillus_74	Lactobacillus	Yes
Lactobacillus_75	Lactobacillus	Yes
Lactobacillus_76	Lactobacillus	Yes
Lactobacillus_77	Lactobacillus	Yes
Lactobacillus_78	Lactobacillus	Yes
Lactobacillus_79	Lactobacillus	Yes
Lactobacillus_8	Lactobacillus	No
Lactobacillus_80	Lactobacillus	Yes
Lactobacillus_81	Lactobacillus	Yes
Lactobacillus_82	Lactobacillus	Yes
Lactobacillus_83	Lactobacillus	Yes
Lactobacillus_84	Lactobacillus	Yes
Lactobacillus_85	Lactobacillus	Yes
Lactobacillus_86	Lactobacillus	Yes
Lactobacillus_87	Lactobacillus	Yes
Lactobacillus_88	Lactobacillus	Yes
Lactobacillus_89	Lactobacillus	Yes
Lactobacillus_9	Lactobacillus	Yes
Lactobacillus_90	Lactobacillus	Yes
Lactobacillus_91	Lactobacillus	Yes
Lactobacillus_92	Lactobacillus	Yes
Lactobacillus_93	Lactobacillus	Yes
Lactobacillus_94	Lactobacillus	Yes
Lactobacillus_95	Lactobacillus	Yes
Lactobacillus_96	Lactobacillus	Yes
Lactobacillus_97	Lactobacillus	Yes
Lactobacillus_98	Lactobacillus	Yes
Lactobacillus_99	Lactobacillus	Yes
Lactobacillus_acidophilus/amylovorus/ultunensis_0	Lactobacillus	Yes
Lactobacillus_acidophilus/casei/crispatus/gallinarum_0	Lactobacillus	No
Lactobacillus_animalis/apodemi/crispatus/murinus_0	Lactobacillus	No
Lactobacillus_crispatus/gasseri/helveticus/johnsonii/kefiranofaciens_0	Lactobacillus	No
Lactobacillus_curieae/delbrueckii/fermentum/ingluviei/oris/plantarum_0	Lactobacillus	No
Lactobacillus_curvatus/graminis/sakei_0	Lactobacillus	Yes
Lactobacillus_fermentum/gasseri/reuteri/vaginalis_0	Lactobacillus	No
Lactobacillus_fermentum/mucosae_0	Lactobacillus	No
Lactobacillus_iners_0	Lactobacillus	No
Lactobacillus_iners_1	Lactobacillus	Yes
Lactobacillus_jensenii_0	Lactobacillus	No
Lactobacillus_oris_0	Lactobacillus	Yes
Lactobacillus_phage/salivarius_0	Lactobacillus	Yes
Lactococcus_0	Other bacteria	Yes
Lautropia_0	Pathobionts	Yes
Lawsonella_0	Other bacteria	Yes
Lawsonella_clevelandensis_0	Other bacteria	No
Leptotrichiaceae_0	BV-associated	Yes
Leptotrichiaceae_1	BV-associated	Yes
Leptotrichiaceae_2	BV-associated	Yes
Leptotrichiaceae_3	BV-associated	Yes
Leptotrichiaceae_4	BV-associated	Yes
Limnohabitans_0	Other bacteria	Yes
Listeria_0	Pathobionts	Yes
Listeria_1	Pathobionts	Yes
Listeria_10	Pathobionts	Yes
Listeria_11	Pathobionts	Yes
Listeria_12	Pathobionts	Yes
Listeria_13	Pathobionts	Yes
Listeria_14	Pathobionts	Yes
Listeria_2	Pathobionts	Yes
Listeria_3	Pathobionts	Yes
Listeria_4	Pathobionts	Yes
Listeria_5	Pathobionts	Yes
Listeria_6	Pathobionts	Yes
Listeria_7	Pathobionts	Yes
Listeria_8	Pathobionts	Yes
Listeria_9	Pathobionts	Yes
Listeria_innocua/ivanovii/marthii/monocytogenes/phage/seeligeri/welshimeri_0	Pathobionts	Yes
Luteimonas_0	Other bacteria	Yes
Macrococcus_0	Pathobionts	Yes
Mageeibacillus indolicus	BV-associated	No
Marmoricola_0	Other bacteria	Yes
Marvinbryantia_0	BV-associated	Yes
Megamonas_0	BV-associated	No
Megamonas_1	BV-associated	No
Megamonas_funiformis_0	BV-associated	Yes
Megasphaera_0	BV-associated	No
Megasphaera_1	BV-associated	No
Megasphaera_10	BV-associated	Yes
Megasphaera_11	BV-associated	Yes
Megasphaera_12	BV-associated	Yes
Megasphaera_13	BV-associated	Yes
Megasphaera_14	BV-associated	Yes
Megasphaera_15	BV-associated	Yes
Megasphaera_16	BV-associated	Yes
Megasphaera_17	BV-associated	Yes
Megasphaera_18	BV-associated	Yes
Megasphaera_19	BV-associated	Yes
Megasphaera_2	BV-associated	Yes
Megasphaera_20	BV-associated	Yes
Megasphaera_21	BV-associated	Yes
Megasphaera_22	BV-associated	Yes
Megasphaera_23	BV-associated	Yes
Megasphaera_24	BV-associated	Yes
Megasphaera_25	BV-associated	Yes
Megasphaera_26	BV-associated	Yes
Megasphaera_27	BV-associated	Yes
Megasphaera_28	BV-associated	Yes
Megasphaera_29	BV-associated	Yes
Megasphaera_3	BV-associated	No
Megasphaera_30	BV-associated	Yes
Megasphaera_31	BV-associated	Yes
Megasphaera_32	BV-associated	Yes
Megasphaera_33	BV-associated	Yes
Megasphaera_34	BV-associated	Yes
Megasphaera_35	BV-associated	Yes
Megasphaera_36	BV-associated	Yes
Megasphaera_37	BV-associated	Yes
Megasphaera_38	BV-associated	Yes
Megasphaera_39	BV-associated	Yes
Megasphaera_4	BV-associated	Yes
Megasphaera_40	BV-associated	Yes
Megasphaera_41	BV-associated	Yes
Megasphaera_42	BV-associated	Yes
Megasphaera_43	BV-associated	Yes
Megasphaera_44	BV-associated	Yes
Megasphaera_45	BV-associated	Yes
Megasphaera_46	BV-associated	Yes
Megasphaera_47	BV-associated	Yes
Megasphaera_48	BV-associated	Yes
Megasphaera_49	BV-associated	Yes
Megasphaera_5	BV-associated	Yes
Megasphaera_50	BV-associated	Yes
Megasphaera_51	BV-associated	Yes
Megasphaera_52	BV-associated	Yes
Megasphaera_53	BV-associated	Yes
Megasphaera_54	BV-associated	Yes
Megasphaera_6	BV-associated	Yes
Megasphaera_7	BV-associated	Yes
Megasphaera_8	BV-associated	Yes
Megasphaera_9	BV-associated	Yes
Megasphaera_elsdenii/hominis_0	BV-associated	Yes
Megasphaera_elsdenii_0	BV-associated	No
Microbacteriaceae_0	Other bacteria	Yes
Microbacteriaceae_1	Other bacteria	Yes
Microbacteriaceae_2	Other bacteria	Yes
Microbacterium_0	Other bacteria	Yes
Microbacterium_1	Other bacteria	Yes
Microbacterium_2	Other bacteria	Yes
Microbacterium_lacticum_0	Other bacteria	Yes
Micrococcaceae_0	Other bacteria	No
Micrococcaceae_1	Other bacteria	No
Micrococcaceae_2	Other bacteria	Yes
Micrococcaceae_3	Other bacteria	Yes
Micrococcus_alkanovora/aloeverae/antarcticus/endophyticus/indicus/luteus/yunnanensis_0	Other bacteria	No
Micrococcus_lylae_0	Other bacteria	No
Mitsuokella_0	BV-associated	Yes
Mitsuokella_1	BV-associated	Yes
Mitsuokella_2	BV-associated	Yes
Mitsuokella_3	BV-associated	Yes
Mitsuokella_jalaludinii_0	BV-associated	Yes
Mobiluncus_0	BV-associated	No
Mobiluncus_1	BV-associated	Yes
Mobiluncus_10	BV-associated	Yes
Mobiluncus_11	BV-associated	Yes
Mobiluncus_12	BV-associated	Yes
Mobiluncus_13	BV-associated	Yes
Mobiluncus_14	BV-associated	Yes
Mobiluncus_15	BV-associated	Yes
Mobiluncus_16	BV-associated	Yes
Mobiluncus_17	BV-associated	Yes
Mobiluncus_18	BV-associated	Yes
Mobiluncus_19	BV-associated	Yes
Mobiluncus_2	BV-associated	Yes
Mobiluncus_20	BV-associated	Yes
Mobiluncus_21	BV-associated	Yes
Mobiluncus_3	BV-associated	Yes
Mobiluncus_4	BV-associated	Yes
Mobiluncus_5	BV-associated	Yes
Mobiluncus_6	BV-associated	Yes
Mobiluncus_7	BV-associated	Yes
Mobiluncus_8	BV-associated	Yes
Mobiluncus_9	BV-associated	Yes
Mobiluncus_curtisii_0	BV-associated	No
Mobiluncus_mulieris_0	BV-associated	No
Mobiluncus_mulieris_1	BV-associated	Yes
Mogibacterium_0	BV-associated	Yes
Mogibacterium_1	BV-associated	Yes
Mollicutes_RF9_0	BV-associated	Yes
Moryella_0	BV-associated	No
Moryella_1	BV-associated	Yes
Moryella_2	BV-associated	Yes
Moryella_3	BV-associated	Yes
Moryella_4	BV-associated	Yes
Moryella_indoligenes_0	BV-associated	Yes
Mucilaginibacter_0	Other bacteria	Yes
Murdochiella_asaccharolytica_0	BV-associated	No
Mycoplasma_0	BV-associated	Yes
Mycoplasma_1	BV-associated	Yes
Mycoplasma_10	BV-associated	Yes
Mycoplasma_11	BV-associated	Yes
Mycoplasma_12	BV-associated	Yes
Mycoplasma_13	BV-associated	Yes
Mycoplasma_14	BV-associated	Yes
Mycoplasma_15	BV-associated	Yes
Mycoplasma_16	BV-associated	Yes
Mycoplasma_17	BV-associated	Yes
Mycoplasma_18	BV-associated	Yes
Mycoplasma_19	BV-associated	Yes
Mycoplasma_2	BV-associated	Yes
Mycoplasma_20	BV-associated	Yes
Mycoplasma_21	BV-associated	Yes
Mycoplasma_22	BV-associated	Yes
Mycoplasma_23	BV-associated	Yes
Mycoplasma_24	BV-associated	Yes
Mycoplasma_25	BV-associated	Yes
Mycoplasma_26	BV-associated	Yes
Mycoplasma_27	BV-associated	Yes
Mycoplasma_3	BV-associated	Yes
Mycoplasma_4	BV-associated	Yes
Mycoplasma_5	BV-associated	Yes
Mycoplasma_6	BV-associated	Yes
Mycoplasma_7	BV-associated	Yes
Mycoplasma_8	BV-associated	Yes
Mycoplasma_9	BV-associated	Yes
Mycoplasma_fermentans_0	BV-associated	Yes
Mycoplasma_hominis_0	BV-associated	No
Mycoplasma_primatum_0	BV-associated	Yes
Mycoplasma_spermatophilum_0	BV-associated	No
Negativicoccus_succinicivorans_0	BV-associated	Yes
Neisseria_0	Pathobionts	Yes
Neisseria_cinerea/meningitidis_0	Pathobionts	Yes
Neisseria_gonorrhoeae/meningitidis_0	Pathobionts	No
Nosocomiicoccus_0	Other bacteria	Yes
Nosocomiicoccus_1	Other bacteria	Yes
Odoribacter_0	BV-associated	Yes
Odoribacter_1	BV-associated	Yes
Oligella_0	Pathobionts	Yes
Olsenella_0	BV-associated	Yes
Olsenella_1	BV-associated	Yes
Olsenella_2	BV-associated	Yes
Olsenella_3	BV-associated	Yes
Olsenella_4	BV-associated	Yes
Paenarthrobacter_0	Other bacteria	Yes
Parabacteroides_0	BV-associated	Yes
Parabacteroides_distasonis_0	BV-associated	Yes
Parabacteroides_merdae_0	BV-associated	Yes
Paracoccus_aestuarii/beibuensis/marinus/siganidrum_0	Other bacteria	Yes
Parasutterella_0	Other bacteria	Yes
Parasutterella_excrementihominis_0	Other bacteria	No
Parcubacteria_0	Non-classifiable	Yes
Parvimonas_1	BV-associated	No
Parvimonas_10	BV-associated	Yes
Parvimonas_11	BV-associated	Yes
Parvimonas_12	BV-associated	Yes
Parvimonas_13	BV-associated	Yes
Parvimonas_14	BV-associated	Yes
Parvimonas_15	BV-associated	Yes
Parvimonas_16	BV-associated	Yes
Parvimonas_17	BV-associated	Yes
Parvimonas_18	BV-associated	Yes
Parvimonas_19	BV-associated	Yes
Parvimonas_2	BV-associated	Yes
Parvimonas_20	BV-associated	Yes
Parvimonas_21	BV-associated	Yes
Parvimonas_22	BV-associated	Yes
Parvimonas_23	BV-associated	Yes
Parvimonas_24	BV-associated	Yes
Parvimonas_3	BV-associated	Yes
Parvimonas_4	BV-associated	Yes
Parvimonas_5	BV-associated	Yes
Parvimonas_6	BV-associated	Yes
Parvimonas_7	BV-associated	Yes
Parvimonas_8	BV-associated	Yes
Parvimonas_9	BV-associated	Yes
Parvimonas_micra_0	BV-associated	Yes
Pasteurella_bettyae_0	Pathobionts	Yes
Peptococcus_0	BV-associated	No
Peptococcus_1	BV-associated	Yes
Peptococcus_2	BV-associated	Yes
Peptococcus_3	BV-associated	Yes
Peptococcus_4	BV-associated	Yes
Peptococcus_5	BV-associated	Yes
Peptoniphilus_0	BV-associated	No
Peptoniphilus_1	BV-associated	No
Peptoniphilus_10	BV-associated	Yes
Peptoniphilus_11	BV-associated	Yes
Peptoniphilus_12	BV-associated	Yes
Peptoniphilus_13	BV-associated	Yes
Peptoniphilus_14	BV-associated	Yes
Peptoniphilus_15	BV-associated	Yes
Peptoniphilus_16	BV-associated	Yes
Peptoniphilus_17	BV-associated	Yes
Peptoniphilus_18	BV-associated	Yes
Peptoniphilus_19	BV-associated	Yes
Peptoniphilus_2	BV-associated	Yes
Peptoniphilus_20	BV-associated	Yes
Peptoniphilus_21	BV-associated	Yes
Peptoniphilus_22	BV-associated	Yes
Peptoniphilus_23	BV-associated	Yes
Peptoniphilus_24	BV-associated	Yes
Peptoniphilus_25	BV-associated	Yes
Peptoniphilus_26	BV-associated	Yes
Peptoniphilus_27	BV-associated	Yes
Peptoniphilus_28	BV-associated	Yes
Peptoniphilus_29	BV-associated	Yes
Peptoniphilus_3	BV-associated	Yes
Peptoniphilus_30	BV-associated	Yes
Peptoniphilus_31	BV-associated	Yes
Peptoniphilus_32	BV-associated	Yes
Peptoniphilus_33	BV-associated	Yes
Peptoniphilus_34	BV-associated	Yes
Peptoniphilus_35	BV-associated	Yes
Peptoniphilus_36	BV-associated	Yes
Peptoniphilus_37	BV-associated	Yes
Peptoniphilus_38	BV-associated	Yes
Peptoniphilus_39	BV-associated	Yes
Peptoniphilus_4	BV-associated	Yes
Peptoniphilus_40	BV-associated	Yes
Peptoniphilus_41	BV-associated	Yes
Peptoniphilus_5	BV-associated	Yes
Peptoniphilus_6	BV-associated	Yes
Peptoniphilus_7	BV-associated	Yes
Peptoniphilus_8	BV-associated	Yes
Peptoniphilus_9	BV-associated	Yes
Peptoniphilus_asaccharolyticus/grossensis/harei_0	BV-associated	No
Peptoniphilus_coxii_0	BV-associated	No
Peptoniphilus_duerdenii_0	BV-associated	No
Peptoniphilus_lacrimalis_0	BV-associated	No
Peptostreptococcaceae	BV-associated	No
Peptostreptococcus_0	BV-associated	No
Peptostreptococcus_1	BV-associated	Yes
Peptostreptococcus_10	BV-associated	Yes
Peptostreptococcus_11	BV-associated	Yes
Peptostreptococcus_12	BV-associated	Yes
Peptostreptococcus_13	BV-associated	Yes
Peptostreptococcus_14	BV-associated	Yes
Peptostreptococcus_15	BV-associated	Yes
Peptostreptococcus_16	BV-associated	Yes
Peptostreptococcus_17	BV-associated	Yes
Peptostreptococcus_18	BV-associated	Yes
Peptostreptococcus_19	BV-associated	Yes
Peptostreptococcus_2	BV-associated	Yes
Peptostreptococcus_20	BV-associated	Yes
Peptostreptococcus_21	BV-associated	Yes
Peptostreptococcus_22	BV-associated	Yes
Peptostreptococcus_23	BV-associated	Yes
Peptostreptococcus_3	BV-associated	Yes
Peptostreptococcus_4	BV-associated	Yes
Peptostreptococcus_5	BV-associated	Yes
Peptostreptococcus_6	BV-associated	Yes
Peptostreptococcus_7	BV-associated	Yes
Peptostreptococcus_8	BV-associated	Yes
Peptostreptococcus_9	BV-associated	Yes
Peptostreptococcus_anaerobius_0	BV-associated	No
Peptostreptococcus_anaerobius_1	BV-associated	Yes
Phascolarctobacterium_0	BV-associated	Yes
Phascolarctobacterium_1	BV-associated	Yes
Phascolarctobacterium_faecium_0	BV-associated	Yes
Planktoluna_difficilis_0	Other bacteria	Yes
Porphyromonas_0	BV-associated	No
Porphyromonas_10	BV-associated	Yes
Porphyromonas_11	BV-associated	Yes
Porphyromonas_12	BV-associated	Yes
Porphyromonas_2	BV-associated	Yes
Porphyromonas_3	BV-associated	Yes
Porphyromonas_4	BV-associated	Yes
Porphyromonas_5	BV-associated	Yes
Porphyromonas_6	BV-associated	Yes
Porphyromonas_7	BV-associated	Yes
Porphyromonas_8	BV-associated	Yes
Porphyromonas_9	BV-associated	Yes
Porphyromonas_somerae_0	BV-associated	Yes
Porphyromonas_uenonis_0	BV-associated	No
Prevotella_0	BV-associated	No
Prevotella_1	BV-associated	No
Prevotella_10	BV-associated	No
Prevotella_100	BV-associated	Yes
Prevotella_101	BV-associated	Yes
Prevotella_102	BV-associated	Yes
Prevotella_103	BV-associated	Yes
Prevotella_104	BV-associated	Yes
Prevotella_105	BV-associated	Yes
Prevotella_106	BV-associated	Yes
Prevotella_107	BV-associated	Yes
Prevotella_108	BV-associated	Yes
Prevotella_109	BV-associated	Yes
Prevotella_11	BV-associated	Yes
Prevotella_110	BV-associated	Yes
Prevotella_111	BV-associated	Yes
Prevotella_112	BV-associated	Yes
Prevotella_113	BV-associated	Yes
Prevotella_114	BV-associated	Yes
Prevotella_115	BV-associated	Yes
Prevotella_116	BV-associated	Yes
Prevotella_117	BV-associated	Yes
Prevotella_118	BV-associated	Yes
Prevotella_119	BV-associated	Yes
Prevotella_12	BV-associated	Yes
Prevotella_120	BV-associated	Yes
Prevotella_121	BV-associated	Yes
Prevotella_122	BV-associated	Yes
Prevotella_123	BV-associated	Yes
Prevotella_124	BV-associated	Yes
Prevotella_125	BV-associated	Yes
Prevotella_126	BV-associated	Yes
Prevotella_127	BV-associated	Yes
Prevotella_128	BV-associated	Yes
Prevotella_129	BV-associated	Yes
Prevotella_13	BV-associated	Yes
Prevotella_130	BV-associated	Yes
Prevotella_131	BV-associated	Yes
Prevotella_132	BV-associated	Yes
Prevotella_133	BV-associated	Yes
Prevotella_14	BV-associated	Yes
Prevotella_15	BV-associated	Yes
Prevotella_16	BV-associated	Yes
Prevotella_17	BV-associated	Yes
Prevotella_18	BV-associated	Yes
Prevotella_19	BV-associated	No
Prevotella_2	BV-associated	No
Prevotella_2_0	BV-associated	No
Prevotella_2_1	BV-associated	Yes
Prevotella_2_2	BV-associated	Yes
Prevotella_2_3	BV-associated	Yes
Prevotella_2_4	BV-associated	Yes
Prevotella_2_5	BV-associated	Yes
Prevotella_2_6	BV-associated	Yes
Prevotella_20	BV-associated	Yes
Prevotella_21	BV-associated	Yes
Prevotella_22	BV-associated	Yes
Prevotella_23	BV-associated	Yes
Prevotella_24	BV-associated	Yes
Prevotella_25	BV-associated	Yes
Prevotella_26	BV-associated	Yes
Prevotella_27	BV-associated	Yes
Prevotella_28	BV-associated	Yes
Prevotella_29	BV-associated	Yes
Prevotella_3	BV-associated	No
Prevotella_30	BV-associated	Yes
Prevotella_31	BV-associated	Yes
Prevotella_32	BV-associated	Yes
Prevotella_33	BV-associated	Yes
Prevotella_34	BV-associated	Yes
Prevotella_35	BV-associated	Yes
Prevotella_36	BV-associated	Yes
Prevotella_37	BV-associated	Yes
Prevotella_38	BV-associated	Yes
Prevotella_39	BV-associated	Yes
Prevotella_4	BV-associated	No
Prevotella_40	BV-associated	Yes
Prevotella_41	BV-associated	Yes
Prevotella_42	BV-associated	Yes
Prevotella_43	BV-associated	Yes
Prevotella_44	BV-associated	Yes
Prevotella_45	BV-associated	Yes
Prevotella_46	BV-associated	Yes
Prevotella_47	BV-associated	Yes
Prevotella_48	BV-associated	Yes
Prevotella_49	BV-associated	Yes
Prevotella_5	BV-associated	No
Prevotella_50	BV-associated	Yes
Prevotella_51	BV-associated	Yes
Prevotella_52	BV-associated	Yes
Prevotella_53	BV-associated	Yes
Prevotella_54	BV-associated	Yes
Prevotella_55	BV-associated	Yes
Prevotella_56	BV-associated	Yes
Prevotella_57	BV-associated	Yes
Prevotella_58	BV-associated	Yes
Prevotella_59	BV-associated	Yes
Prevotella_6	BV-associated	No
Prevotella_6_0	BV-associated	No
Prevotella_6_1	BV-associated	No
Prevotella_6_10	BV-associated	Yes
Prevotella_6_11	BV-associated	Yes
Prevotella_6_12	BV-associated	Yes
Prevotella_6_13	BV-associated	Yes
Prevotella_6_14	BV-associated	Yes
Prevotella_6_15	BV-associated	Yes
Prevotella_6_16	BV-associated	Yes
Prevotella_6_17	BV-associated	Yes
Prevotella_6_18	BV-associated	Yes
Prevotella_6_19	BV-associated	Yes
Prevotella_6_2	BV-associated	No
Prevotella_6_20	BV-associated	Yes
Prevotella_6_21	BV-associated	Yes
Prevotella_6_22	BV-associated	Yes
Prevotella_6_23	BV-associated	Yes
Prevotella_6_24	BV-associated	Yes
Prevotella_6_3	BV-associated	Yes
Prevotella_6_4	BV-associated	Yes
Prevotella_6_5	BV-associated	Yes
Prevotella_6_6	BV-associated	Yes
Prevotella_6_7	BV-associated	Yes
Prevotella_6_8	BV-associated	Yes
Prevotella_6_9	BV-associated	Yes
Prevotella_60	BV-associated	Yes
Prevotella_61	BV-associated	Yes
Prevotella_62	BV-associated	Yes
Prevotella_63	BV-associated	Yes
Prevotella_64	BV-associated	Yes
Prevotella_65	BV-associated	Yes
Prevotella_66	BV-associated	Yes
Prevotella_67	BV-associated	Yes
Prevotella_68	BV-associated	Yes
Prevotella_69	BV-associated	Yes
Prevotella_7	BV-associated	No
Prevotella_7_0	BV-associated	No
Prevotella_7_1	BV-associated	No
Prevotella_7_10	BV-associated	Yes
Prevotella_7_11	BV-associated	Yes
Prevotella_7_12	BV-associated	Yes
Prevotella_7_13	BV-associated	Yes
Prevotella_7_14	BV-associated	Yes
Prevotella_7_15	BV-associated	Yes
Prevotella_7_2	BV-associated	No
Prevotella_7_3	BV-associated	Yes
Prevotella_7_4	BV-associated	Yes
Prevotella_7_5	BV-associated	Yes
Prevotella_7_6	BV-associated	Yes
Prevotella_7_7	BV-associated	Yes
Prevotella_7_8	BV-associated	Yes
Prevotella_7_9	BV-associated	Yes
Prevotella_70	BV-associated	Yes
Prevotella_71	BV-associated	Yes
Prevotella_72	BV-associated	Yes
Prevotella_73	BV-associated	Yes
Prevotella_74	BV-associated	Yes
Prevotella_75	BV-associated	Yes
Prevotella_76	BV-associated	Yes
Prevotella_77	BV-associated	Yes
Prevotella_78	BV-associated	Yes
Prevotella_79	BV-associated	Yes
Prevotella_8	BV-associated	No
Prevotella_80	BV-associated	Yes
Prevotella_81	BV-associated	Yes
Prevotella_82	BV-associated	Yes
Prevotella_83	BV-associated	Yes
Prevotella_84	BV-associated	Yes
Prevotella_85	BV-associated	Yes
Prevotella_86	BV-associated	Yes
Prevotella_87	BV-associated	Yes
Prevotella_88	BV-associated	Yes
Prevotella_89	BV-associated	Yes
Prevotella_9	BV-associated	No
Prevotella_9_0	BV-associated	No
Prevotella_9_1	BV-associated	No
Prevotella_9_10	BV-associated	Yes
Prevotella_9_11	BV-associated	Yes
Prevotella_9_12	BV-associated	Yes
Prevotella_9_13	BV-associated	Yes
Prevotella_9_14	BV-associated	Yes
Prevotella_9_15	BV-associated	Yes
Prevotella_9_16	BV-associated	Yes
Prevotella_9_2	BV-associated	No
Prevotella_9_3	BV-associated	No
Prevotella_9_4	BV-associated	No
Prevotella_9_5	BV-associated	No
Prevotella_9_6	BV-associated	No
Prevotella_9_7	BV-associated	Yes
Prevotella_9_8	BV-associated	No
Prevotella_9_9	BV-associated	Yes
Prevotella_90	BV-associated	Yes
Prevotella_91	BV-associated	Yes
Prevotella_92	BV-associated	Yes
Prevotella_93	BV-associated	Yes
Prevotella_94	BV-associated	Yes
Prevotella_95	BV-associated	Yes
Prevotella_96	BV-associated	Yes
Prevotella_97	BV-associated	Yes
Prevotella_98	BV-associated	Yes
Prevotella_99	BV-associated	Yes
Prevotella_bergensis_0	BV-associated	Yes
Prevotella_bivia_0	BV-associated	No
Prevotella_bivia_1	BV-associated	Yes
Prevotella_buccalis_0	BV-associated	No
Prevotella_corporis_0	BV-associated	No
Prevotella_denticola_0	BV-associated	No
Prevotella_disiens_0	BV-associated	No
Prevotella_intermedia_0	BV-associated	No
Prevotella_melaninogenica_0	BV-associated	No
Prevotella_stercorea_0	BV-associated	Yes
Prevotella_timonensis_0	BV-associated	No
Prevotella_timonensis_1	BV-associated	Yes
Prevotellaceae_0	BV-associated	No
Prevotellaceae_1	BV-associated	No
Prevotellaceae_10	BV-associated	Yes
Prevotellaceae_11	BV-associated	Yes
Prevotellaceae_12	BV-associated	Yes
Prevotellaceae_13	BV-associated	Yes
Prevotellaceae_14	BV-associated	Yes
Prevotellaceae_15	BV-associated	Yes
Prevotellaceae_16	BV-associated	Yes
Prevotellaceae_17	BV-associated	Yes
Prevotellaceae_18	BV-associated	Yes
Prevotellaceae_19	BV-associated	Yes
Prevotellaceae_2	BV-associated	Yes
Prevotellaceae_20	BV-associated	Yes
Prevotellaceae_21	BV-associated	Yes
Prevotellaceae_22	BV-associated	Yes
Prevotellaceae_23	BV-associated	Yes
Prevotellaceae_24	BV-associated	Yes
Prevotellaceae_25	BV-associated	No
Prevotellaceae_3	BV-associated	Yes
Prevotellaceae_4	BV-associated	Yes
Prevotellaceae_5	BV-associated	Yes
Prevotellaceae_6	BV-associated	Yes
Prevotellaceae_7	BV-associated	Yes
Prevotellaceae_8	BV-associated	Yes
Prevotellaceae_9	BV-associated	Yes
Prevotellaceae_bacterium_0	BV-associated	No
Propionibacterium_0	Other bacteria	Yes
Propionimicrobium_lymphophilum_0	Other bacteria	Yes
Proteus_mirabilis/penneri/vulgaris_0	Pathobionts	No
Pseudomonas_0	Pathobionts	Yes
Pseudomonas_1	Pathobionts	Yes
Pseudomonas_2	Pathobionts	Yes
Pseudomonas_3	Pathobionts	Yes
Pseudomonas_4	Pathobionts	Yes
Pseudomonas_5	Pathobionts	Yes
Pseudomonas_6	Pathobionts	Yes
Pseudomonas_7	Pathobionts	Yes
Pseudomonas_8	Pathobionts	Yes
Pseudomonas_aeruginosa/denitrificans/fluorescens/mendocina/otitidis/protegens/putida/tropicalis_0	Pathobionts	Yes
Pseudoramibacter_alactolyticus_0	BV-associated	Yes
Pseudorhodoferax_0	Other bacteria	Yes
Pseudoxanthomonas_0	Other bacteria	Yes
Psychrobacter_0	Other bacteria	Yes
Pyramidobacter_0	BV-associated	Yes
Rhodoplanes_0	Other bacteria	No
Rikenellaceae_RC9_gut_group_0	BV-associated	No
Rikenellaceae_RC9_gut_group_1	BV-associated	Yes
Roseburia_0	BV-associated	No
Roseburia_1	BV-associated	No
Roseburia_2	BV-associated	Yes
Roseburia_3	BV-associated	Yes
Roseburia_faecis_0	BV-associated	Yes
Roseburia_intestinalis_0	BV-associated	Yes
Roseburia_inulinivorans_0	BV-associated	Yes
Rothia_dentocariosa_0	Other bacteria	No
Rothia_mucilaginosa_0	Other bacteria	Yes
Ruminiclostridium_6_0	BV-associated	Yes
Ruminiclostridium_6_1	BV-associated	Yes
Ruminococcaceae_0	BV-associated	Yes
Ruminococcaceae_1	BV-associated	Yes
Ruminococcaceae_2	BV-associated	Yes
Ruminococcaceae_bacterium_0	BV-associated	Yes
Ruminococcaceae_NK4A214_group_0	BV-associated	Yes
Ruminococcaceae_UCG-002_0	BV-associated	Yes
Ruminococcaceae_UCG-002_1	BV-associated	Yes
Ruminococcaceae_UCG-002_2	BV-associated	Yes
Ruminococcaceae_UCG-002_3	BV-associated	Yes
Ruminococcaceae_UCG-002_4	BV-associated	Yes
Ruminococcaceae_UCG-002_5	BV-associated	Yes
Ruminococcaceae_UCG-002_6	BV-associated	Yes
Ruminococcaceae_UCG-003_0	BV-associated	Yes
Ruminococcaceae_UCG-004_0	BV-associated	Yes
Ruminococcaceae_UCG-005_0	BV-associated	Yes
Ruminococcaceae_UCG-005_1	BV-associated	Yes
Ruminococcaceae_UCG-005_2	BV-associated	Yes
Ruminococcaceae_UCG-005_3	BV-associated	Yes
Ruminococcaceae_UCG-013_0	BV-associated	Yes
Ruminococcaceae_UCG-014_0	BV-associated	No
Ruminococcaceae_UCG-014_1	BV-associated	No
Ruminococcaceae_UCG-014_10	BV-associated	Yes
Ruminococcaceae_UCG-014_11	BV-associated	Yes
Ruminococcaceae_UCG-014_2	BV-associated	Yes
Ruminococcaceae_UCG-014_3	BV-associated	Yes
Ruminococcaceae_UCG-014_4	BV-associated	Yes
Ruminococcaceae_UCG-014_5	BV-associated	Yes
Ruminococcaceae_UCG-014_6	BV-associated	Yes
Ruminococcaceae_UCG-014_7	BV-associated	Yes
Ruminococcaceae_UCG-014_8	BV-associated	Yes
Ruminococcaceae_UCG-014_9	BV-associated	Yes
Ruminococcus_1_0	BV-associated	Yes
Ruminococcus_1_1	BV-associated	Yes
Ruminococcus_1_2	BV-associated	Yes
Ruminococcus_2_0	BV-associated	No
Ruminococcus_2_1	BV-associated	Yes
Ruminococcus_2_2	BV-associated	Yes
Ruminococcus_bicirculans_0	BV-associated	Yes
Ruminococcus_bromii_0	BV-associated	No
Ruminococcus_bromii_1	BV-associated	Yes
Ruminococcus_callidus_0	BV-associated	Yes
Ruminococcus_faecis/torques_0	BV-associated	Yes
Ruminococcus_gauvreauii_group_0	BV-associated	Yes
Ruminococcus_gnavus_0	BV-associated	Yes
Ruminococcus_lactaris_0	BV-associated	Yes
Ruminococcus_torques_0	BV-associated	Yes
Saccharibacteria_1	BV-associated	No
Saccharibacteria_2	BV-associated	Yes
Saccharibacteria_3	BV-associated	Yes
Saccharibacteria_4	BV-associated	Yes
Saccharibacteria_5	BV-associated	Yes
Saccharibacteria_6	BV-associated	Yes
Saccharibacteria_7	BV-associated	Yes
Saccharibacteria_8	BV-associated	Yes
Saccharibacteria_9	BV-associated	Yes
Salmonella_1	Pathobionts	Yes
Salmonella_2	Pathobionts	Yes
Salmonella_3	Pathobionts	Yes
Salmonella_4	Pathobionts	Yes
Salmonella_5	Pathobionts	Yes
Salmonella_6	Pathobionts	Yes
Salmonella_7	Pathobionts	Yes
Salmonella_8	Pathobionts	Yes
Salmonella_9	Pathobionts	Yes
Salmonella_enterica/phage_0	Pathobionts	No
Sarcina_0	BV-associated	Yes
Scardovia_wiggsiae_0	Other bacteria	No
Senegalimassilia_1	BV-associated	Yes
Senegalimassilia_10	BV-associated	Yes
Senegalimassilia_11	BV-associated	Yes
Senegalimassilia_12	BV-associated	Yes
Senegalimassilia_13	BV-associated	Yes
Senegalimassilia_14	BV-associated	Yes
Senegalimassilia_15	BV-associated	Yes
Senegalimassilia_16	BV-associated	Yes
Senegalimassilia_17	BV-associated	Yes
Senegalimassilia_18	BV-associated	Yes
Senegalimassilia_19	BV-associated	Yes
Senegalimassilia_2	BV-associated	Yes
Senegalimassilia_20	BV-associated	Yes
Senegalimassilia_21	BV-associated	Yes
Senegalimassilia_22	BV-associated	Yes
Senegalimassilia_23	BV-associated	Yes
Senegalimassilia_24	BV-associated	Yes
Senegalimassilia_25	BV-associated	Yes
Senegalimassilia_26	BV-associated	Yes
Senegalimassilia_3	BV-associated	Yes
Senegalimassilia_4	BV-associated	Yes
Senegalimassilia_5	BV-associated	Yes
Senegalimassilia_6	BV-associated	Yes
Senegalimassilia_7	BV-associated	Yes
Senegalimassilia_8	BV-associated	Yes
Senegalimassilia_9	BV-associated	Yes
Shuttleworthia_0	BV-associated	Yes
Shuttleworthia_1	BV-associated	Yes
Shuttleworthia_10	BV-associated	Yes
Shuttleworthia_11	BV-associated	Yes
Shuttleworthia_12	BV-associated	Yes
Shuttleworthia_13	BV-associated	Yes
Shuttleworthia_14	BV-associated	Yes
Shuttleworthia_15	BV-associated	Yes
Shuttleworthia_16	BV-associated	Yes
Shuttleworthia_17	BV-associated	Yes
Shuttleworthia_18	BV-associated	Yes
Shuttleworthia_19	BV-associated	Yes
Shuttleworthia_2	BV-associated	Yes
Shuttleworthia_20	BV-associated	Yes
Shuttleworthia_21	BV-associated	Yes
Shuttleworthia_22	BV-associated	Yes
Shuttleworthia_23	BV-associated	Yes
Shuttleworthia_24	BV-associated	Yes
Shuttleworthia_25	BV-associated	Yes
Shuttleworthia_26	BV-associated	Yes
Shuttleworthia_27	BV-associated	Yes
Shuttleworthia_28	BV-associated	Yes
Shuttleworthia_29	BV-associated	Yes
Shuttleworthia_3	BV-associated	Yes
Shuttleworthia_30	BV-associated	Yes
Shuttleworthia_31	BV-associated	Yes
Shuttleworthia_32	BV-associated	Yes
Shuttleworthia_33	BV-associated	Yes
Shuttleworthia_34	BV-associated	Yes
Shuttleworthia_35	BV-associated	Yes
Shuttleworthia_36	BV-associated	Yes
Shuttleworthia_37	BV-associated	Yes
Shuttleworthia_38	BV-associated	Yes
Shuttleworthia_39	BV-associated	Yes
Shuttleworthia_4	BV-associated	Yes
Shuttleworthia_40	BV-associated	Yes
Shuttleworthia_41	BV-associated	Yes
Shuttleworthia_42	BV-associated	Yes
Shuttleworthia_43	BV-associated	Yes
Shuttleworthia_44	BV-associated	Yes
Shuttleworthia_45	BV-associated	Yes
Shuttleworthia_5	BV-associated	Yes
Shuttleworthia_6	BV-associated	Yes
Shuttleworthia_7	BV-associated	Yes
Shuttleworthia_8	BV-associated	Yes
Shuttleworthia_9	BV-associated	Yes
Shuttleworthia_satelles_0	BV-associated	Yes
Slackia_exigua_0	BV-associated	Yes
Slackia_isoflavoniconvertens_0	BV-associated	Yes
Sneathia_0	BV-associated	No
Sneathia_1	BV-associated	Yes
Sneathia_10	BV-associated	Yes
Sneathia_11	BV-associated	Yes
Sneathia_12	BV-associated	Yes
Sneathia_13	BV-associated	Yes
Sneathia_14	BV-associated	Yes
Sneathia_15	BV-associated	Yes
Sneathia_16	BV-associated	Yes
Sneathia_17	BV-associated	Yes
Sneathia_18	BV-associated	Yes
Sneathia_19	BV-associated	Yes
Sneathia_2	BV-associated	Yes
Sneathia_20	BV-associated	Yes
Sneathia_21	BV-associated	Yes
Sneathia_22	BV-associated	Yes
Sneathia_23	BV-associated	Yes
Sneathia_24	BV-associated	Yes
Sneathia_25	BV-associated	Yes
Sneathia_26	BV-associated	Yes
Sneathia_27	BV-associated	Yes
Sneathia_28	BV-associated	Yes
Sneathia_29	BV-associated	Yes
Sneathia_3	BV-associated	Yes
Sneathia_30	BV-associated	Yes
Sneathia_31	BV-associated	Yes
Sneathia_32	BV-associated	Yes
Sneathia_33	BV-associated	Yes
Sneathia_34	BV-associated	Yes
Sneathia_35	BV-associated	Yes
Sneathia_36	BV-associated	Yes
Sneathia_37	BV-associated	Yes
Sneathia_38	BV-associated	Yes
Sneathia_39	BV-associated	Yes
Sneathia_4	BV-associated	Yes
Sneathia_40	BV-associated	Yes
Sneathia_41	BV-associated	Yes
Sneathia_42	BV-associated	Yes
Sneathia_43	BV-associated	Yes
Sneathia_44	BV-associated	Yes
Sneathia_45	BV-associated	Yes
Sneathia_46	BV-associated	Yes
Sneathia_47	BV-associated	Yes
Sneathia_48	BV-associated	Yes
Sneathia_49	BV-associated	Yes
Sneathia_5	BV-associated	Yes
Sneathia_50	BV-associated	Yes
Sneathia_51	BV-associated	Yes
Sneathia_52	BV-associated	Yes
Sneathia_53	BV-associated	Yes
Sneathia_54	BV-associated	Yes
Sneathia_55	BV-associated	Yes
Sneathia_56	BV-associated	Yes
Sneathia_57	BV-associated	Yes
Sneathia_58	BV-associated	Yes
Sneathia_59	BV-associated	Yes
Sneathia_6	BV-associated	Yes
Sneathia_60	BV-associated	Yes
Sneathia_61	BV-associated	Yes
Sneathia_62	BV-associated	Yes
Sneathia_63	BV-associated	Yes
Sneathia_7	BV-associated	Yes
Sneathia_8	BV-associated	Yes
Sneathia_9	BV-associated	Yes
Sneathia_amnii/sanguinegens_0	BV-associated	No
Sneathia_amnii/sanguinegens_1	BV-associated	Yes
Sneathia_sanguinegens_0	BV-associated	No
Sneathia_sanguinegens_1	BV-associated	Yes
Sodalis_0	Pathobionts	Yes
Solobacterium_0	BV-associated	Yes
Solobacterium_1	BV-associated	Yes
Spirochaetaceae_0	Pathobionts	Yes
SR1_(Absconditabacteria)_0	BV-associated	Yes
Staphylococcus_0	Pathobionts	Yes
Staphylococcus_1	Pathobionts	Yes
Staphylococcus_10	Pathobionts	Yes
Staphylococcus_11	Pathobionts	Yes
Staphylococcus_12	Pathobionts	Yes
Staphylococcus_13	Pathobionts	Yes
Staphylococcus_14	Pathobionts	Yes
Staphylococcus_15	Pathobionts	Yes
Staphylococcus_16	Pathobionts	Yes
Staphylococcus_17	Pathobionts	Yes
Staphylococcus_18	Pathobionts	Yes
Staphylococcus_19	Pathobionts	Yes
Staphylococcus_2	Pathobionts	Yes
Staphylococcus_20	Pathobionts	Yes
Staphylococcus_3	Pathobionts	Yes
Staphylococcus_4	Pathobionts	Yes
Staphylococcus_5	Pathobionts	Yes
Staphylococcus_6	Pathobionts	Yes
Staphylococcus_7	Pathobionts	Yes
Staphylococcus_8	Pathobionts	Yes
Staphylococcus_9	Pathobionts	Yes
Staphylococcus_argenteus/aureus/equorum/phage/schweitzeri/simiae_0	Pathobionts	No
Staphylococcus_aureus/capitis/caprae/epidermidis/haemolyticus/warneri_0	Pathobionts	No
Staphylococcus_aureus/cohnii/nepalensis_0	Pathobionts	No
Staphylococcus_aureus/devriesei/epidermidis/haemolyticus_0	Pathobionts	No
Staphylococcus_aureus/pasteuri/warneri_0	Pathobionts	Yes
Staphylococcus_epidermidis/haemolyticus/hominis_0	Pathobionts	No
Staphylococcus_simulans_0	Pathobionts	Yes
Stenotrophobacter_0	Other bacteria	Yes
Streptococcus_0	Pathobionts	No
Streptococcus_1	Pathobionts	No
Streptococcus_10	Pathobionts	Yes
Streptococcus_11	Pathobionts	Yes
Streptococcus_12	Pathobionts	Yes
Streptococcus_13	Pathobionts	Yes
Streptococcus_14	Pathobionts	Yes
Streptococcus_15	Pathobionts	Yes
Streptococcus_16	Pathobionts	Yes
Streptococcus_17	Pathobionts	Yes
Streptococcus_18	Pathobionts	Yes
Streptococcus_19	Pathobionts	Yes
Streptococcus_2	Pathobionts	Yes
Streptococcus_20	Pathobionts	Yes
Streptococcus_21	Pathobionts	Yes
Streptococcus_22	Pathobionts	Yes
Streptococcus_23	Pathobionts	Yes
Streptococcus_24	Pathobionts	Yes
Streptococcus_25	Pathobionts	Yes
Streptococcus_26	Pathobionts	Yes
Streptococcus_27	Pathobionts	Yes
Streptococcus_28	Pathobionts	Yes
Streptococcus_29	Pathobionts	Yes
Streptococcus_3	Pathobionts	Yes
Streptococcus_30	Pathobionts	Yes
Streptococcus_31	Pathobionts	Yes
Streptococcus_32	Pathobionts	Yes
Streptococcus_33	Pathobionts	Yes
Streptococcus_34	Pathobionts	Yes
Streptococcus_35	Pathobionts	Yes
Streptococcus_36	Pathobionts	Yes
Streptococcus_37	Pathobionts	Yes
Streptococcus_38	Pathobionts	Yes
Streptococcus_39	Pathobionts	Yes
Streptococcus_4	Pathobionts	Yes
Streptococcus_40	Pathobionts	Yes
Streptococcus_41	Pathobionts	Yes
Streptococcus_42	Pathobionts	Yes
Streptococcus_5	Pathobionts	Yes
Streptococcus_6	Pathobionts	Yes
Streptococcus_7	Pathobionts	Yes
Streptococcus_8	Pathobionts	Yes
Streptococcus_9	Pathobionts	Yes
Streptococcus_agalactiae/pyogenes_0	Pathobionts	No
Streptococcus_anginosus/constellatus/intermedius_0	Pathobionts	No
Streptococcus_anginosus/milleri_0	Pathobionts	No
Streptococcus_dentisani/infantis/mitis/oligofermentans/oralis/pneumoniae/pseudopneumoniae/sanguinis/tigurinus_0	Pathobionts	No
Streptococcus_dysgalactiae/phage/pyogenes_0	Pathobionts	No
Streptococcus_mitis/parasanguinis_0	Pathobionts	Yes
Streptococcus_urinalis_0	Pathobionts	No
Subdoligranulum_0	BV-associated	Yes
Subdoligranulum_1	BV-associated	Yes
Subdoligranulum_2	BV-associated	Yes
Succiniclasticum_0	BV-associated	Yes
Succinivibrio_0	Other bacteria	Yes
Sutterella_0	Other bacteria	No
Sutterella_1	Other bacteria	Yes
Sutterella_2	Other bacteria	Yes
Sutterella_3	Other bacteria	Yes
Sutterella_morbirenis/sanguinus_0	Other bacteria	No
Sutterella_wadsworthensis_0	Other bacteria	Yes
Sutterella_wadsworthensis_1	Other bacteria	Yes
Tepidiphilus_succinatimandens_0	Other bacteria	Yes
Terrisporobacter_0	BV-associated	Yes
Tessaracoccus_0	Other bacteria	Yes
Thermicanus_0	Other bacteria	Yes
Treponema_2_0	Pathobionts	No
Treponema_2_1	Pathobionts	Yes
Trueperella_bernardiae_0	BV-associated	Yes
Tyzzerella_4_0	BV-associated	Yes
uncultured_0	Non-classifiable	No
uncultured_1	Non-classifiable	No
uncultured_10	Non-classifiable	Yes
uncultured_11	Non-classifiable	Yes
uncultured_12	Non-classifiable	Yes
uncultured_13	Non-classifiable	Yes
uncultured_14	Non-classifiable	Yes
uncultured_15	Non-classifiable	Yes
uncultured_16	Non-classifiable	Yes
uncultured_2	Non-classifiable	No
uncultured_3	Non-classifiable	Yes
uncultured_4	Non-classifiable	Yes
uncultured_5	Non-classifiable	Yes
uncultured_6	Non-classifiable	Yes
uncultured_7	Non-classifiable	Yes
uncultured_8	Non-classifiable	Yes
uncultured_9	Non-classifiable	Yes
uncultured_alpha_proteobacterium_0	Non-classifiable	No
uncultured_alpha_proteobacterium_1	Non-classifiable	No
uncultured_bacterium_0	Non-classifiable	Yes
uncultured_bacterium_1	Non-classifiable	Yes
uncultured_bacterium_2	Non-classifiable	Yes
uncultured_bacterium_3	Non-classifiable	Yes
uncultured_bacterium_4	Non-classifiable	Yes
uncultured_organism_0	Non-classifiable	Yes
uncultured_Porphyromonadaceae_bacterium_0	BV-associated	No
uncultured_Porphyromonadaceae_bacterium_1	BV-associated	No
Ureaplasma_0	BV-associated	Yes
Ureaplasma_1	BV-associated	Yes
Ureaplasma_2	BV-associated	Yes
Ureaplasma_parvum/urealyticum_0	BV-associated	No
Varibaculum_0	BV-associated	No
Varibaculum_1	BV-associated	No
Varibaculum_2	BV-associated	Yes
Varibaculum_3	BV-associated	Yes
Varibaculum_cambriense_0	BV-associated	Yes
Varibaculum_cambriense_1	BV-associated	Yes
Veillonella_0	BV-associated	No
Veillonella_1	BV-associated	Yes
Veillonella_10	BV-associated	Yes
Veillonella_11	BV-associated	Yes
Veillonella_12	BV-associated	Yes
Veillonella_13	BV-associated	Yes
Veillonella_14	BV-associated	Yes
Veillonella_15	BV-associated	Yes
Veillonella_16	BV-associated	Yes
Veillonella_17	BV-associated	Yes
Veillonella_18	BV-associated	Yes
Veillonella_19	BV-associated	Yes
Veillonella_2	BV-associated	Yes
Veillonella_20	BV-associated	Yes
Veillonella_3	BV-associated	Yes
Veillonella_4	BV-associated	Yes
Veillonella_5	BV-associated	Yes
Veillonella_6	BV-associated	Yes
Veillonella_7	BV-associated	Yes
Veillonella_8	BV-associated	Yes
Veillonella_9	BV-associated	Yes
Veillonella_dispar/parvula_0	BV-associated	No
Veillonella_dispar_0	BV-associated	No
Veillonella_montpellierensis_0	BV-associated	No
Veillonella_montpellierensis_1	BV-associated	No
Veillonella_montpellierensis_2	BV-associated	Yes
Veillonella_montpellierensis_3	BV-associated	Yes
Veillonella_parvula_0	BV-associated	No
Veillonella_parvula_1	BV-associated	No
Veillonella_ratti/seminalis_0	BV-associated	Yes
Veillonella_rogosae_0	BV-associated	Yes
Veillonellaceae_0	BV-associated	No
Veillonellaceae_1	BV-associated	Yes
Veillonellaceae_10	BV-associated	Yes
Veillonellaceae_11	BV-associated	Yes
Veillonellaceae_2	BV-associated	Yes
Veillonellaceae_3	BV-associated	Yes
Veillonellaceae_4	BV-associated	Yes
Veillonellaceae_5	BV-associated	Yes
Veillonellaceae_6	BV-associated	Yes
Veillonellaceae_7	BV-associated	Yes
Veillonellaceae_8	BV-associated	Yes
Veillonellaceae_9	BV-associated	Yes
Vogesella_0	Other bacteria	Yes
Zimmermannella_0	Other bacteria	Yes

## Sheet: HELIUS Study
List of taxa	Classification	Minority taxon (<1% in all samples?)
Acinetobacter genus	Pathobionts	Yes
Acinetobacter baumannii	Pathobionts	Yes
Acinetobacter calcoaceticus	Pathobionts	Yes
Actinobacteria class	BV-associated	Yes
Actinobacteria class	BV-associated	Yes
Actinobacteria class	BV-associated	Yes
Actinobacteria class	BV-associated	Yes
Actinobacteria class	BV-associated	Yes
Actinobacteria class	BV-associated	Yes
Actinobacteria class	BV-associated	Yes
Actinobacteria class	BV-associated	Yes
Actinobacteria class	BV-associated	Yes
Actinobacteria class	BV-associated	Yes
Actinobacteridae subclass	BV-associated	Yes
Actinobacteridae subclass	BV-associated	Yes
Actinobacteridae subclass	BV-associated	Yes
Actinobacteridae subclass	BV-associated	Yes
Actinobacteridae subclass	BV-associated	Yes
Actinobacteridae subclass	BV-associated	Yes
Actinobacteridae subclass	BV-associated	Yes
Actinobacteridae subclass	BV-associated	Yes
Actinobacteridae subclass	BV-associated	Yes
Actinobacteridae subclass	BV-associated	Yes
Actinobaculum genus	BV-associated	No
Actinobaculum massiliense	BV-associated	No
Actinomyces genus	BV-associated	Yes
Actinomyces genus	BV-associated	Yes
Actinomyces genus	BV-associated	Yes
Actinomyces genus	BV-associated	Yes
Actinomyces genus	BV-associated	No
Actinomyces genus	BV-associated	Yes
Actinomyces genus	BV-associated	Yes
Actinomyces neuii	BV-associated	No
Actinomycetaceae family	BV-associated	Yes
Actinomycetaceae family	BV-associated	Yes
Actinomycetaceae family	BV-associated	Yes
Actinomycetaceae family	BV-associated	Yes
Actinomycetaceae family	BV-associated	Yes
Actinomycetaceae family	BV-associated	Yes
Actinomycetales order	BV-associated	Yes
Actinomycetales order	BV-associated	Yes
Actinomycetales order	BV-associated	Yes
Actinomycetales order	BV-associated	Yes
Actinomycetales order	BV-associated	Yes
Actinomycetales order	BV-associated	Yes
Actinomycetales order	BV-associated	Yes
Actinomycetales order	BV-associated	Yes
Actinomycetales order	BV-associated	No
Actinomycetales order	BV-associated	Yes
Adlercreutzia genus	BV-associated	No
Aerococcus genus	BV-associated	Yes
Aerococcus genus	BV-associated	Yes
Aerococcus genus	BV-associated	Yes
Aerococcus genus	BV-associated	Yes
Aerococcus genus	BV-associated	Yes
Aerococcus christensenii	BV-associated	No
Anaerococcus genus	BV-associated	No
Anaerococcus genus	BV-associated	Yes
Anaerococcus genus	BV-associated	No
Anaerococcus genus	BV-associated	No
Anaerococcus tetradius	BV-associated	No
Arcanobacterium genus	BV-associated	Yes
Arcanobacterium genus	BV-associated	No
Arcanobacterium genus	BV-associated	Yes
Atopobium genus	BV-associated	Yes
Atopobium genus	BV-associated	Yes
Atopobium genus	BV-associated	Yes
Atopobium genus	BV-associated	No
Atopobium genus	BV-associated	Yes
Atopobium genus	BV-associated	Yes
Atopobium genus	BV-associated	Yes
Atopobium genus	BV-associated	Yes
Atopobium genus	BV-associated	No
BVAB-TM7	BV-associated	No
BVAB1	BV-associated	No
BVAB2	BV-associated	No
Mageeibacillus indolicus (formerly BVAB3)	BV-associated	No
Bacillales order	Non-classifiable	Yes
Bacillales order	Non-classifiable	Yes
Bacillales order	Non-classifiable	Yes
Bacilli class	Other bacteria	Yes
Bacilli class	Other bacteria	Yes
Bacilli class	Other bacteria	Yes
Bacilli class	Other bacteria	Yes
Bacteria	Non-classifiable	Yes
Bacteria	Non-classifiable	Yes
Bacteria	Non-classifiable	Yes
Bacteria	Non-classifiable	Yes
Bacteria	Non-classifiable	Yes
Bacteria	Non-classifiable	Yes
Bacteria	Non-classifiable	Yes
Bacteria	Non-classifiable	Yes
Bacteria	Non-classifiable	Yes
Bacteria	Non-classifiable	Yes
Bacteria	Non-classifiable	Yes
Bacteria	Non-classifiable	Yes
Bacteria	Non-classifiable	Yes
Bacteria	Non-classifiable	Yes
Bacteria	Non-classifiable	Yes
Bacteria	Non-classifiable	Yes
Bacteroidaceae/Clostridiales Family XI Incertae Sedis	BV-associated	Yes
Bacteroidaceae/Clostridiales Family XI Incertae Sedis	BV-associated	No
Bacteroidales order	BV-associated	Yes
Bacteroidales order	BV-associated	Yes
Bacteroidales order	BV-associated	Yes
Bacteroidales order	BV-associated	Yes
Bacteroidales order	BV-associated	Yes
Bacteroidales order	BV-associated	Yes
Bacteroidales/Clostridiales order	BV-associated	Yes
Bacteroides genus	BV-associated	Yes
Bacteroides genus	BV-associated	Yes
Bacteroides genus	BV-associated	No
Bacteroides genus	BV-associated	Yes
Bacteroides genus	BV-associated	Yes
Bacteroides genus	BV-associated	Yes
Bacteroides genus	BV-associated	Yes
Bacteroides coagulans	BV-associated	No
Bacteroides uniformis	BV-associated	Yes
Bacteroides/Porphyromonas genus	BV-associated	Yes
Bacteroidetes/Chlorobi group (Superphylum)	BV-associated	Yes
Bifidobacteriaceae family	Other bacteria	Yes
Bifidobacteriaceae family	Other bacteria	Yes
Bifidobacteriaceae family	Other bacteria	No
Bifidobacteriaceae family	Other bacteria	Yes
Bifidobacteriaceae family	Other bacteria	Yes
Bifidobacteriaceae family	Other bacteria	Yes
Bifidobacteriaceae family	Other bacteria	No
Bifidobacteriaceae family	Other bacteria	Yes
Bifidobacteriaceae family	Other bacteria	Yes
Bifidobacteriaceae family	Other bacteria	Yes
Bifidobacteriaceae family	Other bacteria	Yes
Bifidobacteriaceae family	Other bacteria	Yes
Bifidobacteriaceae family	Other bacteria	Yes
Bifidobacteriaceae family	Other bacteria	Yes
Bifidobacteriaceae family	Other bacteria	No
Bifidobacterium genus	Other bacteria	No
Bifidobacterium genus	Other bacteria	No
Bifidobacterium genus	Other bacteria	No
Bifidobacterium bifidum	Other bacteria	No
Bifidobacterium breve	Other bacteria	No
Brevibacterium genus	Other bacteria	No
Campylobacter ureolyticus	Pathobionts	No
Cellulosimicrobium genus	Other bacteria	No
Chlamydia genus	Pathobionts	No
Clostridiales order	BV-associated	Yes
Clostridiales order	BV-associated	Yes
Clostridiales order	BV-associated	Yes
Clostridiales order	BV-associated	Yes
Clostridiales order	BV-associated	Yes
Clostridiales order	BV-associated	Yes
Clostridiales order	BV-associated	Yes
Clostridiales order	BV-associated	Yes
Clostridiales order	BV-associated	Yes
Clostridiales order	BV-associated	Yes
Clostridiales order	BV-associated	Yes
Clostridiales order	BV-associated	Yes
Clostridiales order	BV-associated	Yes
Clostridiales order	BV-associated	Yes
Clostridiales order	BV-associated	Yes
Clostridiales order	BV-associated	Yes
Clostridiales order	BV-associated	Yes
Clostridiales order	BV-associated	Yes
Clostridiales order	BV-associated	Yes
Clostridiales order	BV-associated	Yes
Clostridiales order	BV-associated	Yes
Clostridiales order	BV-associated	Yes
Clostridiales order	BV-associated	Yes
Clostridiales order	BV-associated	Yes
Clostridiales order	BV-associated	Yes
Clostridiales order	BV-associated	Yes
Clostridiales order	BV-associated	Yes
Clostridiales order	BV-associated	Yes
Clostridiales order	BV-associated	Yes
Clostridiales order	BV-associated	Yes
Clostridiales order	BV-associated	Yes
Clostridiales order	BV-associated	No
Clostridiales order	BV-associated	Yes
Clostridiales genus	BV-associated	No
Clostridiales order	BV-associated	Yes
Clostridiales order	BV-associated	Yes
Clostridiales order	BV-associated	Yes
Clostridiales order	BV-associated	Yes
Clostridiales order	BV-associated	Yes
Clostridiales Family XI Incertae Sedis	BV-associated	Yes
Clostridiales Family XI Incertae Sedis	BV-associated	Yes
Clostridiales Family XI Incertae Sedis	BV-associated	Yes
Clostridiales Family XI Incertae Sedis	BV-associated	Yes
Clostridiales Family XI Incertae Sedis	BV-associated	Yes
Clostridiales Family XI Incertae Sedis	BV-associated	Yes
Clostridiales Family XI Incertae Sedis	BV-associated	No
Clostridiales Family XI Incertae Sedis/Bacteroidaceae	BV-associated	No
Clostridiales Family XI Incertae Sedis/Bacteroidaceae	BV-associated	Yes
Clostridiales Family XI Incertae Sedis/Bacteroidaceae	BV-associated	Yes
Clostridiales Family XI Incertae Sedis/Bacteroidaceae	BV-associated	Yes
Clostridiales Family XI Incertae Sedis/Bacteroidaceae	BV-associated	Yes
Clostridium XI genus	BV-associated	No
Clostridium perfringens	BV-associated	No
Collinsella aerofaciens	BV-associated	No
Coriobacteriaceae family	BV-associated	No
Coriobacteriaceae family	BV-associated	Yes
Coriobacteriaceae family	BV-associated	Yes
Coriobacteriaceae family	BV-associated	Yes
Coriobacteriaceae family	BV-associated	Yes
Coriobacteriaceae family	BV-associated	Yes
Coriobacteriaceae family	BV-associated	Yes
Coriobacteriaceae family	BV-associated	Yes
Coriobacteriaceae family	BV-associated	Yes
Corynebacterium genus	Other bacteria	No
Corynebacterium genus	Other bacteria	No
Corynebacterium genus	Other bacteria	No
Corynebacterium genus	Other bacteria	No
Corynebacterium genus	Other bacteria	No
Corynebacterium genus	Other bacteria	No
Corynebacterium genus	Other bacteria	No
Corynebacterium genus	Other bacteria	No
Corynebacterium genus	Other bacteria	No
Corynebacterium genus	Other bacteria	No
Corynebacterium genus	Other bacteria	No
Corynebacterium genus	Other bacteria	No
Dialister genus	BV-associated	Yes
Dialister genus	BV-associated	Yes
Dialister genus	BV-associated	No
Dialister microaerophilus	BV-associated	No
Dialister sp. type 2	BV-associated	No
Dialister sp. type 3	BV-associated	Yes
Dialister sp. type 3/Dialister propionicifaciens	BV-associated	No
Eggerthella genus	BV-associated	No
Enterobacteriaceae family	Pathobionts	Yes
Enterobacteriaceae family	Pathobionts	Yes
Enterobacteriaceae family	Pathobionts	Yes
Enterococcus faecalis	Pathobionts	No
Escherichia coli	Pathobionts	No
Eubacterium genus	BV-associated	Yes
Eubacterium genus	BV-associated	Yes
Eubacterium genus	BV-associated	Yes
Eubacterium genus	BV-associated	Yes
Eubacterium genus	BV-associated	Yes
Eubacterium genus	BV-associated	Yes
Eubacterium genus	BV-associated	Yes
Eubacterium genus	BV-associated	Yes
Eubacterium genus	BV-associated	Yes
Eubacterium genus	BV-associated	Yes
Eubacterium genus	BV-associated	Yes
Eubacterium genus	BV-associated	Yes
Eubacterium genus	BV-associated	Yes
Eubacterium genus	BV-associated	Yes
Eubacterium genus	BV-associated	Yes
Eubacterium genus	BV-associated	Yes
Eubacterium genus	BV-associated	Yes
Eubacterium genus	BV-associated	Yes
Eubacterium genus	BV-associated	Yes
Eubacterium genus	BV-associated	Yes
Eubacterium genus	BV-associated	Yes
Eubacterium genus	BV-associated	Yes
Eubacterium genus	BV-associated	Yes
Eubacterium genus	BV-associated	Yes
Eubacterium genus	BV-associated	Yes
Eubacterium genus	BV-associated	Yes
Eubacterium genus	BV-associated	Yes
Eubacterium genus	BV-associated	Yes
Facklamia genus	BV-associated	No
Faecalibacterium prausnitzii	BV-associated	No
Fenollaria massiliensis	BV-associated	No
Finegoldia magna	BV-associated	No
Firmicutes phylum	Non-classifiable	Yes
Firmicutes phylum	Non-classifiable	Yes
Firmicutes phylum	Non-classifiable	Yes
Fusobacteriaceae family	BV-associated	Yes
Fusobacterium genus	BV-associated	No
Fusobacterium genus	BV-associated	Yes
Fusobacterium nucleatum	BV-associated	No
Gammaproteobacteria class	Pathobionts	Yes
Gammaproteobacteria class	Pathobionts	Yes
Gammaproteobacteria class	Pathobionts	Yes
Gammaproteobacteria class	Pathobionts	Yes
Gardnerella genus	BV-associated	No
Gardnerella genus	BV-associated	No
Gardnerella vaginalis	BV-associated	No
Gemella genus	BV-associated	No
Gemella genus	BV-associated	No
Haemophilus genus	Pathobionts	No
Haemophilus genus	Pathobionts	No
Jonquetella anthropi	BV-associated	No
Lachnospiraceae family	BV-associated	Yes
Lachnospiraceae family	BV-associated	Yes
Lachnospiraceae/Eubacteriaceae family	BV-associated	Yes
Lachnospiraceae/Eubacteriaceae family	BV-associated	Yes
Lachnospiraceae/Eubacteriaceae family	BV-associated	Yes
Lactobacillaceae family	Non-classifiable	Yes
Lactobacillales order	Non-classifiable	Yes
Lactobacillales order	Non-classifiable	Yes
Lactobacillales order	Non-classifiable	Yes
Lactobacillus genus	Lactobacillus	Yes
Lactobacillus genus	Lactobacillus	Yes
Lactobacillus genus	Lactobacillus	No
Lactobacillus genus	Lactobacillus	Yes
Lactobacillus genus	Lactobacillus	Yes
Lactobacillus genus	Lactobacillus	Yes
Lactobacillus genus	Lactobacillus	Yes
Lactobacillus casei	Lactobacillus	Yes
Lactobacillus coleohominis	Lactobacillus	No
Lactobacillus crispatus	Lactobacillus	No
Lactobacillus delbrueckii	Lactobacillus	No
Lactobacillus fermentum	Lactobacillus	Yes
Lactobacillus gasseri	Lactobacillus	No
Lactobacillus iners	Lactobacillus	No
Lactobacillus jensenii	Lactobacillus	No
Lactobacillus mucosae	Lactobacillus	Yes
Lactobacillus reuteri/vaginalis	Lactobacillus	No
Lactobacillus salivarius	Lactobacillus	Yes
Leptotrichia amnionii / Sneathia sanguinengens	BV-associated	No
Megamonas genus	BV-associated	No
Megamonas genus	BV-associated	No
Megasphaera genus	BV-associated	Yes
Megasphaera genus	BV-associated	Yes
Megasphaera genus	BV-associated	Yes
Megasphaera genus	BV-associated	Yes
Megasphaera sp. type 1	BV-associated	No
Megasphaera sp. type 2	BV-associated	No
Micrococcaceae family	Other bacteria	No
Mobiluncus genus	BV-associated	Yes
Mobiluncus curtisii	BV-associated	No
Mobiluncus mulieris	BV-associated	Yes
Morganella morganii	Pathobionts	No
Moryella genus	BV-associated	No
Moryella indoligenes	BV-associated	No
Mycoplasma genus	BV-associated	Yes
Mycoplasma hominis	BV-associated	No
Novel bacterial clone type 1	Non-classifiable	Yes
Pantoea dispersa	Pathobionts	No
Parvimonas micra	BV-associated	No
Peptococcus genus	BV-associated	No
Peptococcus niger	BV-associated	No
Peptoniphilus genus	BV-associated	Yes
Peptoniphilus genus	BV-associated	Yes
Peptoniphilus genus	BV-associated	Yes
Peptoniphilus genus	BV-associated	No
Peptoniphilus genus	BV-associated	Yes
Peptoniphilus genus	BV-associated	No
Peptoniphilus coxii/ivorii	BV-associated	No
Peptoniphilus duerdenii	BV-associated	No
Peptoniphilus harei	BV-associated	No
Peptoniphilus lacrimalis	BV-associated	No
Peptostreptococcus genus	BV-associated	No
Phascolarctobacterium succinatutens	BV-associated	No
Porphyromonadaceae family	BV-associated	No
Porphyromonas genus	BV-associated	Yes
Porphyromonas genus	BV-associated	Yes
Porphyromonas genus	BV-associated	Yes
Porphyromonas genus	BV-associated	No
Porphyromonas genus	BV-associated	Yes
Porphyromonas genus	BV-associated	Yes
Porphyromonas genus	BV-associated	Yes
Porphyromonas bennonis	BV-associated	No
Porphyromonas endodontalis	BV-associated	Yes
Porphyromonas somerae	BV-associated	No
Porphyromonas uenonis/asaccharolytica	BV-associated	No
Prevotella genus	BV-associated	Yes
Prevotella genus	BV-associated	Yes
Prevotella genus	BV-associated	Yes
Prevotella genus	BV-associated	Yes
Prevotella genus	BV-associated	Yes
Prevotella genus	BV-associated	Yes
Prevotella genus	BV-associated	Yes
Prevotella genus	BV-associated	Yes
Prevotella genus	BV-associated	Yes
Prevotella genus	BV-associated	No
Prevotella genus	BV-associated	Yes
Prevotella genus	BV-associated	Yes
Prevotella genus	BV-associated	Yes
Prevotella genus	BV-associated	No
Prevotella genus	BV-associated	Yes
Prevotella genus	BV-associated	Yes
Prevotella genus	BV-associated	Yes
Prevotella genus	BV-associated	No
Prevotella genus	BV-associated	Yes
Prevotella genus	BV-associated	Yes
Prevotella genus	BV-associated	Yes
Prevotella genus	BV-associated	Yes
Prevotella amnii	BV-associated	No
Prevotella bivia	BV-associated	No
Prevotella buccalis	BV-associated	No
Prevotella copri	BV-associated	No
Prevotella corporis	BV-associated	No
Prevotella disiens	BV-associated	No
Prevotella genogroup 2	BV-associated	Yes
Prevotella genogroup 3	BV-associated	No
Prevotella genogroup 4	BV-associated	No
Prevotella genogroup 6	BV-associated	No
Prevotella intermedia	BV-associated	No
Prevotella melaninogenica	BV-associated	No
Prevotella timonensis	BV-associated	No
Propionimicrobium lymphophilum	Other bacteria	No
Proteobacteria phylum	Pathobionts	Yes
Proteobacteria phylum	Pathobionts	Yes
Proteobacteria phylum	Pathobionts	Yes
Proteobacteria phylum	Pathobionts	Yes
Proteobacteria phylum	Pathobionts	Yes
Proteobacteria phylum	Pathobionts	Yes
Proteobacteria phylum	Pathobionts	Yes
Proteobacteria phylum	Pathobionts	Yes
Proteobacteria phylum	Pathobionts	Yes
Proteobacteria phylum	Pathobionts	Yes
Proteobacteria phylum	Pathobionts	Yes
Proteobacteria phylum	Pathobionts	Yes
Proteobacteria phylum	Pathobionts	Yes
Proteobacteria phylum	Pathobionts	Yes
Proteobacteria phylum	Pathobionts	Yes
Proteobacteria phylum	Pathobionts	Yes
Proteobacteria phylum	Pathobionts	Yes
Proteobacteria phylum	Pathobionts	Yes
Proteobacteria phylum	Pathobionts	Yes
Proteobacteria phylum	Pathobionts	Yes
Proteobacteria phylum	Pathobionts	Yes
Proteobacteria phylum	Pathobionts	Yes
Proteobacteria phylum	Pathobionts	Yes
Proteobacteria phylum	Pathobionts	Yes
Proteobacteria phylum	Pathobionts	Yes
Proteobacteria phylum	Pathobionts	Yes
Proteus genus	Pathobionts	No
Pseudomonadales order	Pathobionts	Yes
Pseudomonas genus	Pathobionts	Yes
Pseudomonas fluorescens	Pathobionts	Yes
Pseudomonas fulva	Pathobionts	No
Pseudomonas putida group	Pathobionts	Yes
Psychrobacter genus	Other bacteria	No
Raoultella planticola	Pathobionts	No
Staphylococcus genus	Pathobionts	No
Staphylococcus genus	Pathobionts	No
Streptococcus genus	Pathobionts	No
Streptococcus genus	Pathobionts	Yes
Streptococcus genus	Pathobionts	No
Streptococcus genus	Pathobionts	Yes
Streptococcus genus	Pathobionts	Yes
Streptococcus agalactiae	Pathobionts	No
Streptococcus anginosus	Pathobionts	No
Streptococcus salivarius	Pathobionts	No
Sutterella genus	Other bacteria	Yes
Sutterella genus	Other bacteria	Yes
Sutterella wadsworthensis	Other bacteria	Yes
Ureaplasma genus	BV-associated	Yes
Varibaculum cambriense	BV-associated	No
Veillonella genus	BV-associated	No
Veillonella genus	BV-associated	Yes
Veillonella atypica/dispar	BV-associated	No
Veillonella montpellierensis	BV-associated	No
Veillonella parvula	BV-associated	Yes
Veillonellaceae family	BV-associated	Yes
Veillonellaceae family	BV-associated	Yes
Veillonellaceae family	BV-associated	Yes
Veillonellaceae family	BV-associated	Yes
Veillonellaceae family	BV-associated	Yes
Veillonellaceae family	BV-associated	Yes
Veillonellaceae family	BV-associated	Yes
unclassified Erysipelotrichaceae	BV-associated	Yes

## Sheet: Overview Pathobionts
Pathobionts identified in the three studies (reported at species level if only one species level was identified, genus level if multiple species and/or the genus was identified, and family or class level if only that level was identified)	Minority in VMB	Minority in HARP	Minority in HELIUS	Minority or not identified in all studies	Non-minority in all studies
Acidovorax temperans	Not identified	Yes	Not identified	Yes	No
Acinetobacter genus	Not identified	No	Yes	No	No
Actinobacillus genus	Yes	Not identified	Not identified	Yes	No
Aeromonas caviae/dhakensis/enteropelogenes/hydrophila/jandaei/taiwanensis/veronii	Yes	Not identified	Not identified	Yes	No
Aggregatibacter aphrophilus	Not identified	Yes	Not identified	Yes	No
Alysiella genus (Moraxella)	Not identified	No	Not identified	No	No
Campylobacter genus	No	No	No	No	Yes
Chlamydia genus (including Chlamydia trachomatis)	Yes	Yes	No	No	No
Citrobacter koseri	Not identified	No	Not identified	No	No
Enterobacter genus	Yes	Not identified	Not identified	Yes	No
Enterobacteriaceae family, not further specified	Not identified	Yes	Yes	Yes	No
Enterococcus genus	No	No	No	No	Yes
Enterorhabdus genus	Not identified	Yes	Not identified	Yes	No
Eremococcus genus	Yes	Yes	Not identified	Yes	No
Escherichia/Shigella genus	No	No	No	No	Yes
Gammaproteobacteria class, not further specified	Yes	Yes	Yes	Yes	No
Haematobacter massiliensis/missouriensis	Not identified	Yes	Not identified	Yes	No
Haemophilus genus	No	No	No	No	Yes
Kingella genus	Not identified	Yes	Not identified	Yes	No
Klebsiella genus	Yes	No	Not identified	No	No
Lautropia genus	Not identified	Yes	Not identified	Yes	No
Listeria genus	Yes	Yes	Not identified	Yes	No
Macrococcus genus	Not identified	Yes	Not identified	Yes	No
Morganella morganii	Not identified	Not identified	No	No	No
Neisseria genus (including Neisseria gonorrhoeae)	No	No	Not identified	No	No
Oligella genus	Not identified	Yes	Not identified	Yes	No
Pantoea dispersa	Not identified	Not identified	No	No	No
Pasteurella bettyae	Not identified	Yes	Not identified	Yes	No
Proteus genus	Not identified	No	No	No	No
Pseudomonadaceae family, genera, and species	Yes	Yes	No	No	No
Raoultella genus	Yes	Not identified	No	No	No
Rickettsiales_Incertae_Sedis family	Yes	Not identified	Not identified	Yes	No
Salmonella genus	Not identified	No	Not identified	No	No
Serratia entomophila/marcescens/nematodiphila	Yes	Not identified	Not identified	Yes	No
Sodalis genus	Not identified	Yes	Not identified	Yes	No
Spirochaetaceae family (including Treponema genus)	Yes	No	Not identified	No	No
Staphylococcus genus	No	No	No	No	Yes
Stenotrophomonas genus	Yes	Not identified	Not identified	Yes	No
Streptococcus genus	No	No	No	No	Yes
